# Supplementary material for: Desulfination by 2′-hydroxybiphenyl-2-sulfinate desulfinase proceeds via electrophilic aromatic substitution by the cysteine-27 proton
Source: Chem Sci. 2017 May 17;8(7):5078–86. doi: 10.1039/c7sc00496f (PMC6100217; doi:10.1039/c7sc00496f)
Supplement: Supplementary file 1 [file SC-008-C7SC00496F-s001.zip]

Archive with 44 entries (43 files):
- coord/
- coord/b3lypd3-reactant.xyz
- coord/b3lypd3-ts.xyz
- coord/bps-reactant.xyz
- coord/bps-ts.xyz
- coord/c27s-reactant.xyz
- coord/c27s-ts.xyz
- coord/camb3lyp-reactant.xyz
- coord/camb3lyp-ts.xyz
- coord/m062x-product-smd.xyz
- coord/m062x-reactant-smd.xyz
- coord/m062x-reactant.xyz
- coord/m062x-ts-smd.xyz
- coord/m062x-ts.xyz
- coord/model0-product.xyz
- coord/model0-reactant.xyz
- coord/model0-ts.xyz
- coord/model1-reactant.xyz
- coord/model1-ts.xyz
- coord/model2-reactant.xyz
- coord/model2-ts.xyz
- coord/model3-reactant.xyz
- coord/model3-ts.xyz
- coord/model4-reactant.xyz
- coord/model4-ts.xyz
- coord/model5-reactant.xyz
- coord/model5-ts.xyz
- coord/model6-reactant.xyz
- coord/model6-ts.xyz
- coord/mpwb1k-reactant.xyz
- coord/mpwb1k-ts.xyz
- coord/neutral_R70-ts.xyz
- coord/neutral_R70_ne-reactant.xyz
- coord/neutral_R70_nh1-reactant.xyz
- coord/reactant-smd.xyz
- coord/reactant-wat1.xyz
- coord/reactant-wat2.xyz
- coord/reactant-wat3.xyz
- coord/ts-smd.xyz
- coord/ts-wat1.xyz
- coord/ts-wat2.xyz
- coord/ts-wat3.xyz
- coord/wb97xd-reactant.xyz
- coord/wb97xd-ts.xyz
