# Supplementary material for: Desulfination by 2′-hydroxybiphenyl-2-sulfinate desulfinase proceeds via electrophilic aromatic substitution by the cysteine-27 proton
Source: Chem Sci. 2017 May 17;8(7):5078–86. doi: 10.1039/c7sc00496f (PMC6100217; doi:10.1039/c7sc00496f)
Supplement: Supplementary file 1 [file SC-008-C7SC00496F-s001.zip › coord/b3lypd3-reactant.xyz]

89
HBPS + C27 + H60 + R70 + G73 + S25 reactant (B3LYP-D3)
H       -5.1280540       -3.1401040        2.7704310
C       -5.2448260       -2.2704950        3.4267720
H       -4.9571130       -2.5619060        4.4448970
C       -4.3927640       -1.1037860        2.9294350
H       -4.4986650       -0.2517720        3.6146850
H       -3.3271090       -1.3829760        2.9332600
O       -4.7875550       -0.6633720        1.6373630
H       -4.2257910       -1.1176390        0.9666140
H       -6.3027230       -1.9881620        3.4299260
H        0.4794890       -0.8613580        4.3876750
C        1.4766010       -0.7555060        3.9470570
H        1.6047600       -1.5299630        3.1875590
C        1.6618370        0.6378250        3.3402920
H        1.5223910        1.4141960        4.0990380
H        2.6660360        0.7570970        2.9286600
S        0.4586170        1.0739730        2.0013760
H        1.0704200        0.4551140        0.9620790
H        2.2223480       -0.9183580        4.7352880
H       -5.3994920       -1.9222640       -4.1677170
C       -4.4078420       -1.7287290       -3.7475140
H       -4.1600210       -0.6768090       -3.9283850
C       -4.3803940       -2.0523710       -2.2469010
H       -5.1428740       -1.4636430       -1.7213320
H       -4.6602570       -3.1032240       -2.0906910
N       -2.9388360       -1.6561320       -0.2193820
C       -3.0542420       -1.7874540       -1.5933010
C       -1.6572190       -1.4042340        0.0232600
H       -1.2186390       -1.1871250        0.9873860
N       -0.9358850       -1.3704770       -1.1250720
H        0.0628660       -1.0910240       -1.2018690
C       -1.8101160       -1.6119470       -2.1654170
H       -1.4771590       -1.6327520       -3.1910300
H       -3.6872540       -2.3412180       -4.3008740
H       -6.5581450        2.7668010        2.1946720
C       -5.4795420        2.6324630        2.0595430
H       -5.1647900        1.7931290        2.6858380
C       -5.1321750        2.3493080        0.5969770
H       -5.6410940        1.4303540        0.2847150
H       -5.5016160        3.1651890       -0.0427000
C       -3.6256840        2.1719730        0.3915410
H       -3.0917040        3.0728650        0.7265000
H       -3.2731280        1.3442760        1.0147690
C       -3.2778090        1.8682470       -1.0696620
H       -3.7238410        0.9162190       -1.3654130
H       -3.6894570        2.6289710       -1.7462440
N       -1.8408740        1.7415220       -1.3176300
H       -1.4418710        0.8126720       -1.2699320
C       -0.9709580        2.7568880       -1.4112240
N       -1.4176720        4.0362060       -1.4238900
H       -0.7264280        4.7747200       -1.3876130
H       -2.3439590        4.2473560       -1.0927300
N        0.3226460        2.5113240       -1.5635200
H        0.9745980        3.2838590       -1.4954720
H        0.7076710        1.5528920       -1.4574560
H       -4.9798610        3.5400620        2.4210950
N        2.9827470        3.6287870        0.4003330
H        3.0553100        2.8818400       -0.2958530
C        3.3375050        4.9295320       -0.0952560
H        4.2651740        4.8643790       -0.6853750
H        3.5924610        5.6191850        0.7312770
C        2.3524060        5.7014750       -0.9422080
O        1.2463490        5.3082070       -1.2774070
C        3.9094260       -2.4094510        1.5991480
C        3.3478610       -1.9663310        0.3919920
C        3.6207500       -0.6485380       -0.0215570
C        4.4558100        0.1819190        0.7260340
C        5.0176650       -0.2829850        1.9175680
C        4.7386400       -1.5800270        2.3557050
C        2.5125680       -2.8998260       -0.4192450
C        1.3073220       -3.4267930        0.0787080
C        0.5347020       -4.3016630       -0.6913800
C        0.9537740       -4.6653550       -1.9708720
C        2.1507150       -4.1592560       -2.4830910
C        2.9153590       -3.2880230       -1.7054810
H        4.6379280        1.1930120        0.3768580
H        5.6626080        0.3675150        2.5016040
H        5.1662720       -1.9481490        3.2838880
H       -0.4070490       -4.6746240       -0.2951270
H        0.3419080       -5.3394920       -2.5628780
H        2.4875280       -4.4392410       -3.4761220
H        3.8475850       -2.8909020       -2.0947690
H        3.6905140       -3.4173920        1.9385340
O        0.9060950       -3.0257430        1.3293210
H        0.0406680       -3.4057220        1.5303100
S        2.8661350        0.0313130       -1.5726370
O        1.3428070       -0.0001230       -1.1469210
O        3.3307360        1.4879800       -1.5828540
H        2.0787910        3.5860650        0.8599920
H        2.6861750        6.7180860       -1.2452460
