# Supplementary material for: Desulfination by 2′-hydroxybiphenyl-2-sulfinate desulfinase proceeds via electrophilic aromatic substitution by the cysteine-27 proton
Source: Chem Sci. 2017 May 17;8(7):5078–86. doi: 10.1039/c7sc00496f (PMC6100217; doi:10.1039/c7sc00496f)
Supplement: Supplementary file 1 [file SC-008-C7SC00496F-s001.zip › coord/b3lypd3-ts.xyz]

89
HBPS + C27 + H60 + R70 + G73 + S25 transition state (B3LYP-D3)
H       -6.3806760       -2.0549180        3.3122730
C       -5.3250250       -1.9182420        3.5684560
H       -5.0557890       -2.6381930        4.3495020
C       -4.4507760       -2.1106400        2.3336830
H       -3.3881870       -1.9986400        2.6117360
H       -4.5782900       -3.1328790        1.9433670
O       -4.8112940       -1.1513530        1.3461080
H       -4.3502090       -1.3860540        0.5071740
H       -5.1998750       -0.9065870        3.9694770
H        0.4877530       -1.1873460        3.9497980
C        1.4894730       -0.7901080        3.7517800
H        2.0624180       -1.5689750        3.2435040
C        1.4089600        0.4737920        2.8924470
H        0.8365550        1.2575710        3.4008010
H        2.4150530        0.8763290        2.7208110
S        0.6271120        0.1942970        1.2500860
H        2.1782680       -0.3109440        0.5301380
H        1.9697430       -0.5689360        4.7145050
H       -5.8062330       -0.9129360       -4.1883980
C       -4.9396120       -0.6836820       -3.5581240
H       -5.2933410       -0.1327560       -2.6797480
C       -4.2093530       -1.9715190       -3.1322480
H       -4.9053970       -2.6266550       -2.5962480
H       -3.8871240       -2.5157140       -4.0286120
N       -3.1087330       -1.7094400       -0.8688790
C       -3.0186200       -1.7270480       -2.2514280
C       -1.8823710       -1.4603900       -0.4231470
H       -1.5805000       -1.3737590        0.6098650
N       -1.0103900       -1.3014490       -1.4470020
H       -0.0206670       -1.0666860       -1.3802490
C       -1.7134320       -1.4697360       -2.6176970
H       -1.2349260       -1.4023670       -3.5823840
H       -4.2695020       -0.0249090       -4.1213870
H       -6.4589100        3.0253180        2.8812980
C       -5.3795690        3.1047640        2.7142820
H       -4.8764020        2.6360590        3.5683070
C       -4.9679780        2.4310210        1.4012300
H       -5.2601240        1.3737930        1.4105410
H       -5.5021270        2.9047680        0.5645710
C       -3.4579960        2.5180090        1.1556390
H       -3.1241450        3.5641460        1.2410620
H       -2.9218240        1.9618150        1.9347050
C       -3.0607270        1.9482050       -0.2109680
H       -3.3880200        0.9081860       -0.2868830
H       -3.5480800        2.4956940       -1.0257820
N       -1.6173880        1.9523810       -0.4465510
H       -1.0573590        1.2316060        0.0186350
C       -0.9037180        2.9550860       -0.9591930
N       -1.4728410        4.1690600       -1.1939120
H       -0.8681170        4.9048670       -1.5344580
H       -2.2491110        4.4571890       -0.6185080
N        0.3636340        2.7570090       -1.3020340
H        0.9875960        3.5512910       -1.3948560
H        0.7577260        1.8122920       -1.3192560
H       -5.1172480        4.1701820        2.7170700
N        2.9953930        3.8817130        0.6467170
H        3.1035050        3.1447470       -0.0494830
C        3.3875440        5.1836870        0.1693460
H        4.3861600        5.1293600       -0.2908340
H        3.5121800        5.8909730        1.0085190
C        2.4965230        5.9018240       -0.8228000
O        1.4503530        5.4690290       -1.2793840
C        4.3835240       -2.8413380        1.0242690
C        3.3601110       -2.1804060        0.3426810
C        3.3267960       -0.7563970        0.3466140
C        4.3528420       -0.0495330        1.0131010
C        5.3658110       -0.7244040        1.6887280
C        5.3830120       -2.1238370        1.6922430
C        2.2837270       -2.9610870       -0.3364020
C        1.2719840       -3.5883300        0.4136160
C        0.2427590       -4.2909320       -0.2232430
C        0.2212750       -4.3955100       -1.6134860
C        1.2322080       -3.8050790       -2.3741080
C        2.2471740       -3.0937320       -1.7311030
H        4.3393020        1.0368440        0.9790660
H        6.1414370       -0.1669750        2.2063720
H        6.1738700       -2.6582480        2.2107940
H       -0.5439430       -4.7474720        0.3728850
H       -0.5910840       -4.9291300       -2.0970050
H        1.2254260       -3.8849780       -3.4564620
H        3.0326630       -2.6285150       -2.3187090
H        4.3921580       -3.9275520        1.0392150
O        1.3467640       -3.4899600        1.7770660
H        0.5110530       -3.7652640        2.1750540
S        2.9625250        0.2326360       -1.6329180
O        1.4594620        0.1446220       -1.7979590
O        3.3933070        1.6387560       -1.3225980
H        2.0421090        3.8574820        0.9934630
H        2.8443170        6.9156320       -1.1191600
