# Supplementary material for: Desulfination by 2′-hydroxybiphenyl-2-sulfinate desulfinase proceeds via electrophilic aromatic substitution by the cysteine-27 proton
Source: Chem Sci. 2017 May 17;8(7):5078–86. doi: 10.1039/c7sc00496f (PMC6100217; doi:10.1039/c7sc00496f)
Supplement: Supplementary file 1 [file SC-008-C7SC00496F-s001.zip › coord/bps-reactant.xyz]

88
BPS + C27 + H60 + R70 + G73 + S25 reactant
H       -6.3463820       -1.6216100        3.7241130
C       -5.3464210       -2.0323900        3.8996730
H       -5.4159040       -2.7821550        4.6959530
C       -4.7944860       -2.6558210        2.6242200
H       -3.7913740       -3.0680530        2.8151850
H       -5.4372690       -3.4955760        2.3135090
O       -4.7393450       -1.6658500        1.6026410
H       -4.2006590       -2.0074830        0.8549050
H       -4.6984490       -1.2189760        4.2427470
H        0.1699960       -0.0722820        4.4521870
C        1.1801860        0.2221970        4.1514690
H        1.5613770       -0.5271220        3.4509630
C        1.1845600        1.6135420        3.5212410
H        0.8143790        2.3613360        4.2292700
H        2.1942470        1.9111610        3.2272190
S        0.0825060        1.7890460        2.0507490
H        0.7994760        1.0334530        1.1780210
H        1.8234350        0.2091060        5.0403290
H       -5.2212090       -3.0532580       -3.8820550
C       -4.4906420       -2.5047620       -3.2771320
H       -5.0435990       -1.8834290       -2.5647490
C       -3.5489860       -3.4773680       -2.5405270
H       -4.1429000       -4.1484420       -1.9089990
H       -3.0360390       -4.1086780       -3.2758050
N       -2.7992600       -2.3377030       -0.4094280
C       -2.5193380       -2.7967600       -1.6846750
C       -1.6764610       -1.7797160        0.0310840
H       -1.5388430       -1.3263120        1.0035310
N       -0.6868550       -1.8462820       -0.8956730
H        0.2352450       -1.3724990       -0.8254640
C       -1.2092180       -2.4906150       -1.9940190
H       -0.6195410       -2.6770980       -2.8788180
H       -3.9271400       -1.8413100       -3.9422230
H       -7.1507660        2.5612000        1.9314730
C       -6.0632270        2.5558650        1.8028690
H       -5.6305850        2.0088120        2.6473870
C       -5.6651810        1.9075540        0.4733210
H       -6.0468340        0.8798130        0.4410150
H       -6.1402270        2.4515890       -0.3565460
C       -4.1455890        1.8783500        0.2713020
H       -3.7361420        2.8934950        0.3740260
H       -3.6835530        1.2744900        1.0602810
C       -3.7518630        1.2892420       -1.0903420
H       -4.1223940        0.2647040       -1.1702080
H       -4.2091420        1.8487420       -1.9167420
N       -2.3043880        1.2146920       -1.3097540
H       -1.8465880        0.3534020       -1.0351080
C       -1.5026930        2.2325870       -1.6553560
N       -2.0337590        3.4275390       -2.0053780
H       -1.3993430        4.2077350       -2.1303470
H       -2.9945520        3.6329430       -1.7891940
N       -0.1879490        2.0625990       -1.7233060
H        0.3992220        2.8771950       -1.8668410
H        0.2945030        1.2166450       -1.3658240
H       -5.7149570        3.5943060        1.8614410
N        2.4278610        4.1644220        0.0322530
H        2.5963610        3.3272340       -0.5318440
C        2.4977530        5.3867440       -0.7183890
H        3.4536240        5.4409110       -1.2642750
H        2.5231820        6.2640170       -0.0472810
C        1.4238970        5.7048870       -1.7348280
O        0.4726960        4.9920310       -2.0133400
C        4.8004580       -1.6710310        1.7925450
C        4.0397330       -1.4909110        0.6235110
C        3.8305840       -0.1722770        0.1722520
C        4.3959180        0.9132970        0.8415540
C        5.1572400        0.7113050        1.9951190
C        5.3531270       -0.5856600        2.4748730
C        3.5071150       -2.6983770       -0.0765450
C        2.6914510       -3.6130140        0.6103830
C        2.2256250       -4.7704740       -0.0170690
C        2.5726380       -5.0374540       -1.3439840
C        3.3893710       -4.1389260       -2.0363590
C        3.8521460       -2.9801770       -1.4091730
H        4.2247380        1.9119640        0.4521210
H        5.5954320        1.5610950        2.5112810
H        5.9469970       -0.7567140        3.3684340
H        1.5874500       -5.4593230        0.5291540
H        2.2121310       -5.9379850       -1.8329020
H        3.6736860       -4.3420240       -3.0651160
H        4.4984230       -2.2961890       -1.9499840
H        4.9772550       -2.6816740        2.1504620
H        2.4091280       -3.4050310        1.6385580
S        2.7634280        0.1825140       -1.3052340
O        1.3297480       -0.0322810       -0.6653780
O        2.9674590        1.6809490       -1.5342380
H        1.5549750        4.0493850        0.5393790
H        1.5339850        6.6888320       -2.2414310
