# Supplementary material for: Desulfination by 2′-hydroxybiphenyl-2-sulfinate desulfinase proceeds via electrophilic aromatic substitution by the cysteine-27 proton
Source: Chem Sci. 2017 May 17;8(7):5078–86. doi: 10.1039/c7sc00496f (PMC6100217; doi:10.1039/c7sc00496f)
Supplement: Supplementary file 1 [file SC-008-C7SC00496F-s001.zip › coord/bps-ts.xyz]

88
BPS + C27 + H60 + R70 + G73 + S25 transition state
H       -6.5284430       -1.8613580        3.4957540
C       -5.5326220       -2.2603320        3.7162180
H       -5.6365240       -3.0621770        4.4557360
C       -4.8742050       -2.7882560        2.4463750
H       -3.8802450       -3.1971510        2.6863640
H       -5.4757380       -3.6137130        2.0333260
O       -4.7623650       -1.7310380        1.4983840
H       -4.2651430       -2.0478670        0.7111360
H       -4.9316890       -1.4577740        4.1568210
H        0.1142370       -0.8019650        4.0802890
C        1.0908520       -0.3132360        4.0027260
H        1.8223120       -1.0724450        3.7092050
C        1.0532210        0.8289060        2.9905960
H        0.3367980        1.5971170        3.3015870
H        2.0338910        1.3156490        2.9273830
S        0.5781890        0.2910430        1.2979230
H        2.1698060       -0.0166770        0.7633780
H        1.3680950        0.0590620        4.9982290
H       -5.8345320       -2.1145330       -4.0411630
C       -4.9595440       -1.7567490       -3.4864760
H       -5.3123290       -1.0896690       -2.6928110
C       -4.1624440       -2.9355440       -2.8962910
H       -4.8114440       -3.5247960       -2.2391240
H       -3.8491240       -3.6007390       -3.7102970
N       -2.9921000       -2.3129030       -0.7406410
C       -2.9557240       -2.5080210       -2.1114780
C       -1.7754750       -1.9090430       -0.3974280
H       -1.4426500       -1.6607610        0.6005980
N       -0.9559860       -1.8287310       -1.4753390
H       -0.0039740       -1.4581810       -1.4811420
C       -1.6926720       -2.2059500       -2.5761110
H       -1.2658670       -2.2301920       -3.5673220
H       -4.3398270       -1.1682560       -4.1716990
H       -7.1889610        2.3631800        2.4064710
C       -6.1246330        2.6000460        2.3057480
H       -5.6300280        2.3020010        3.2373980
C       -5.5103050        1.8797690        1.1015670
H       -5.6389520        0.7963010        1.2122720
H       -6.0493910        2.1720870        0.1887260
C       -4.0152420        2.1785210        0.9265630
H       -3.8558220        3.2659270        0.8540690
H       -3.4652060        1.8444230        1.8150250
C       -3.4408860        1.4697180       -0.3071360
H       -3.6234700        0.3949820       -0.2269990
H       -3.9405880        1.8100010       -1.2210050
N       -1.9956600        1.6349830       -0.4900080
H       -1.3608210        1.0254180        0.0329470
C       -1.3964340        2.5710660       -1.2273270
N       -2.0942050        3.6550850       -1.6635490
H       -1.5722600        4.3722010       -2.1501160
H       -2.8773990        3.9727950       -1.1128090
N       -0.1257920        2.4315880       -1.5897290
H        0.4117890        3.2553950       -1.8391470
H        0.3776530        1.5483150       -1.4490280
H       -6.0333790        3.6895360        2.2136520
N        2.3772730        4.0497020        0.2496320
H        2.6294890        3.3921280       -0.4890140
C        2.4543390        5.4275210       -0.1574850
H        3.4691710        5.6568780       -0.5198260
H        2.3190970        6.0993430        0.7073770
C        1.5051020        5.9423800       -1.2211540
O        0.6477130        5.2871300       -1.7908520
C        5.2697880       -1.5201700        1.4585750
C        4.0810150       -1.4179290        0.7176380
C        3.4732140       -0.1336130        0.5608140
C        4.1294980        0.9900800        1.1179960
C        5.3064420        0.8657720        1.8490160
C        5.8793450       -0.3985740        2.0230200
C        3.5231670       -2.6517080        0.1006010
C        2.1557920       -2.9669190        0.1832710
C        1.6641490       -4.1548350       -0.3619420
C        2.5232830       -5.0444560       -1.0122530
C        3.8832950       -4.7378660       -1.1127760
C        4.3776250       -3.5561820       -0.5591690
H        3.7002180        1.9760750        0.9640870
H        5.7774490        1.7469270        2.2758300
H        6.7984390       -0.5123090        2.5910170
H        0.6057150       -4.3834450       -0.2776350
H        2.1364430       -5.9652300       -1.4395400
H        4.5594660       -5.4154320       -1.6267500
H        5.4331470       -3.3190000       -0.6564630
H        5.7156460       -2.5000710        1.6040850
H        1.4830460       -2.2873330        0.6964330
S        2.8544100        0.2552690       -1.5229970
O        1.3702200       -0.0784790       -1.5685080
O        3.0535470        1.7447590       -1.6155390
H        1.4603900        3.7907880        0.6001190
H        1.6226590        7.0201340       -1.4688730
