# Supplementary material for: Desulfination by 2′-hydroxybiphenyl-2-sulfinate desulfinase proceeds via electrophilic aromatic substitution by the cysteine-27 proton
Source: Chem Sci. 2017 May 17;8(7):5078–86. doi: 10.1039/c7sc00496f (PMC6100217; doi:10.1039/c7sc00496f)
Supplement: Supplementary file 1 [file SC-008-C7SC00496F-s001.zip › coord/c27s-reactant.xyz]

89
HBPS + C27S + H60 + R70 + G73 + S25 reactant
H       -6.2502110       -2.1020170        3.4719620
C       -5.2289040       -2.4325200        3.6884810
H       -5.2699790       -3.1867650        4.4821780
C       -4.5770300       -3.0108600        2.4366890
H       -3.5558950       -3.3494540        2.6731360
H       -5.1434370       -3.8924260        2.0969270
O       -4.5489550       -2.0145860        1.4191650
H       -4.0558090       -2.3465340        0.6364600
H       -4.6603340       -1.5720130        4.0565220
H        0.5025190       -0.5284010        4.1912740
C        1.1216390        0.2877610        3.8045790
H        2.0338870       -0.1424710        3.3808150
C        0.3555190        1.0926540        2.7551870
H       -0.5523540        1.5184340        3.1982090
H        0.9730020        1.9278170        2.3960240
O       -0.0815100        0.3000340        1.6424140
H        0.6613680        0.1725940        1.0017740
H        1.4038860        0.9372800        4.6418410
H       -5.5383380       -2.6559650       -4.1547760
C       -4.7931670       -2.1443480       -3.5357220
H       -5.3091520       -1.7065890       -2.6747190
C       -3.6982870       -3.1338300       -3.0785180
H       -4.1690820       -3.9594680       -2.5320410
H       -3.2296330       -3.5756740       -3.9664690
N       -2.7313640       -2.4822930       -0.8239730
C       -2.6169670       -2.5540960       -2.2043220
C       -1.5941630       -1.9507070       -0.3925320
H       -1.3465650       -1.7301370        0.6369740
N       -0.7488530       -1.6714510       -1.4151670
H        0.1519950       -1.1852830       -1.3154390
C       -1.3869160       -2.0487340       -2.5775770
H       -0.9203140       -1.9428850       -3.5454270
H       -4.3630850       -1.3267820       -4.1246800
H       -7.4591480        1.9790840        2.1663340
C       -6.4037550        2.2665760        2.1069550
H       -5.9560430        2.0791430        3.0899890
C       -5.6720690        1.4919310        1.0148870
H       -5.7343760        0.4142950        1.2071480
H       -6.1593150        1.6685380        0.0451920
C       -4.1990360        1.8944480        0.9299870
H       -4.1173100        2.9753540        0.7352560
H       -3.7143320        1.7222520        1.8995720
C       -3.4500600        1.0965880       -0.1381300
H       -3.5287250        0.0309160        0.0850880
H       -3.8960370        1.2441270       -1.1283610
N       -2.0266730        1.4173460       -0.2145430
H       -1.3796340        0.9408410        0.4300460
C       -1.4909920        2.3441600       -1.0091220
N       -2.2811570        3.2261090       -1.6809600
H       -1.8124690        3.9633870       -2.1919710
H       -3.1863450        3.4521270       -1.2988850
N       -0.1761730        2.3874920       -1.1811250
H        0.2496690        3.1953770       -1.6187840
H        0.4240390        1.5874140       -0.9239630
H       -6.3659220        3.3483390        1.9271240
N        1.8186080        4.7681800        0.1832100
H        2.2396390        3.9793500       -0.3114920
C        1.7566310        5.9834920       -0.5861700
H        2.7573240        6.2348220       -0.9709040
H        1.4936480        6.8412830        0.0577650
C        0.8150160        6.0751180       -1.7686380
O        0.0587360        5.1959100       -2.1479260
C        4.8896580       -1.3997040        1.8788640
C        4.1469300       -1.1481910        0.7141470
C        3.8384540        0.1886780        0.4042180
C        4.2888900        1.2375950        1.2064950
C        5.0335020        0.9680600        2.3565040
C        5.3296330       -0.3553020        2.6940930
C        3.7384240       -2.2897100       -0.1621360
C        2.7538020       -3.2080970        0.2475660
C        2.3922830       -4.2816710       -0.5738370
C        3.0101140       -4.4562700       -1.8128220
C        3.9936460       -3.5599540       -2.2354260
C        4.3459190       -2.4901260       -1.4095960
H        4.0446600        2.2542070        0.9128760
H        5.3817910        1.7852080        2.9822570
H        5.9099370       -0.5759920        3.5856450
H        1.6220540       -4.9754130       -0.2431470
H        2.7200270       -5.2926540       -2.4421130
H        4.4817070       -3.6894410       -3.1962460
H        5.1096250       -1.7879500       -1.7308280
H        5.1268700       -2.4276610        2.1374240
O        2.1659490       -3.0052510        1.4692850
H        1.4543160       -3.6458940        1.5984250
S        2.8324700        0.6051430       -1.0929080
O        1.3986560        0.1168420       -0.6181680
O        2.8451580        2.1366990       -1.1005350
H        0.9073760        4.4789760        0.5220090
H        0.8277170        7.0518930       -2.3000920
