# Supplementary material for: Desulfination by 2′-hydroxybiphenyl-2-sulfinate desulfinase proceeds via electrophilic aromatic substitution by the cysteine-27 proton
Source: Chem Sci. 2017 May 17;8(7):5078–86. doi: 10.1039/c7sc00496f (PMC6100217; doi:10.1039/c7sc00496f)
Supplement: Supplementary file 1 [file SC-008-C7SC00496F-s001.zip › coord/c27s-ts.xyz]

89
HBPS + C27S + H60 + R70 + G73 + S25 transition state
H        6.3237870       -1.8840580       -2.8984830
C        5.3985100       -2.3562540       -3.2451310
H        5.6597670       -3.1368220       -3.9686090
C        4.6286910       -2.9440550       -2.0709860
H        3.7064180       -3.4268720       -2.4315310
H        5.2337970       -3.7209480       -1.5772470
O        4.3247070       -1.8943910       -1.1632520
H        3.7838030       -2.2246040       -0.4062670
H        4.7974170       -1.5979420       -3.7580330
H       -0.0668770       -0.3391590       -3.5474430
C       -1.1522120       -0.1835520       -3.5784530
H       -1.6411200       -1.1458060       -3.3975200
C       -1.5871960        0.8343050       -2.5231430
H       -1.1148950        1.8107870       -2.7381260
H       -2.6748830        0.9950070       -2.6145000
O       -1.2609780        0.4346100       -1.2060520
H       -2.3671000        0.0395640       -0.6037600
H       -1.4195790        0.1625870       -4.5852510
H        6.1263420       -1.1882170        4.0944960
C        5.0749050       -0.9932130        3.8610780
H        4.9732120        0.0750860        3.6382530
C        4.6158000       -1.8569010        2.6807020
H        5.2504560       -1.6598350        1.8074010
H        4.7710430       -2.9171280        2.9242860
N        2.6999990       -2.2231350        1.1007730
C        3.1820990       -1.6609260        2.2718100
C        1.4198570       -1.8864440        1.0313990
H        0.7334250       -2.1557990        0.2414720
N        1.0464330       -1.1363050        2.0940050
H        0.1232040       -0.7212690        2.2227930
C        2.1594270       -0.9786900        2.8967180
H        2.1216280       -0.4165050        3.8166770
H        4.4912860       -1.2033710        4.7646150
H        7.2954680        2.4198470       -2.3570230
C        6.2189060        2.6067330       -2.4334110
H        5.9153400        2.3774490       -3.4616040
C        5.4337780        1.7650950       -1.4257810
H        5.6294670        0.6990130       -1.5904440
H        5.7883710        1.9872880       -0.4089090
C        3.9225210        2.0116010       -1.5012650
H        3.7082500        3.0724440       -1.3060740
H        3.5621790        1.8104560       -2.5184330
C        3.1534130        1.1145770       -0.5226190
H        3.3023400        0.0697650       -0.7999720
H        3.5526580        1.2133320        0.4960300
N        1.7121640        1.3588230       -0.5004910
H        1.0809770        0.6868990       -0.9307790
C        1.0969880        2.3416320        0.1739370
N        1.8069900        3.2041380        0.9394310
H        1.3372390        4.0286670        1.2913590
H        2.8124490        3.1939580        0.9249380
N       -0.2201400        2.4545950        0.0835740
H       -0.7032600        3.0419300        0.7498450
H       -0.7512020        1.6560070       -0.3929750
H        6.0561270        3.6795370       -2.2724140
N       -2.5783340        4.7372320       -0.5001990
H       -2.8751070        4.1514830        0.2769180
C       -2.1638730        6.0544740       -0.0875640
H       -3.0020740        6.5807680        0.3968350
H       -1.9310050        6.6752480       -0.9686230
C       -0.9794610        6.2066440        0.8455220
O       -0.3049440        5.2945420        1.2895000
C       -5.1662000       -2.1052430       -0.7424540
C       -3.9028880       -1.6857190       -0.3014910
C       -3.5871030       -0.2998480       -0.2866170
C       -4.5827950        0.6084990       -0.7123980
C       -5.8342400        0.1832990       -1.1546760
C       -6.1294410       -1.1831930       -1.1599690
C       -2.9176920       -2.7375370        0.1060070
C       -2.3051180       -3.5640530       -0.8564270
C       -1.4206030       -4.5788510       -0.4734730
C       -1.1420480       -4.7951780        0.8770700
C       -1.7466790       -3.9956880        1.8477740
C       -2.6219840       -2.9804340        1.4538120
H       -4.3633700        1.6733420       -0.6788930
H       -6.5753590        0.9066130       -1.4842170
H       -7.1051820       -1.5325600       -1.4865550
H       -0.9530160       -5.1998680       -1.2353820
H       -0.4527690       -5.5840510        1.1632330
H       -1.5383510       -4.1554200        2.9009040
H       -3.0952230       -2.3619860        2.2090530
H       -5.3934770       -3.1677810       -0.7634290
O       -2.6100580       -3.3410780       -2.1763910
H       -2.1254460       -3.9679930       -2.7291340
S       -2.9193710        0.6859830        1.8058900
O       -1.5935890        0.1102080        2.1885550
O       -2.8507850        2.1226300        1.3963420
H       -1.8392640        4.2416290       -0.9887450
H       -0.7347260        7.2574740        1.1179490
