# Supplementary material for: Desulfination by 2′-hydroxybiphenyl-2-sulfinate desulfinase proceeds via electrophilic aromatic substitution by the cysteine-27 proton
Source: Chem Sci. 2017 May 17;8(7):5078–86. doi: 10.1039/c7sc00496f (PMC6100217; doi:10.1039/c7sc00496f)
Supplement: Supplementary file 1 [file SC-008-C7SC00496F-s001.zip › coord/camb3lyp-reactant.xyz]

89
HBPS + C27 + H60 + R70 + G73 + S25 reactant (CAM-B3LYP)
H       -6.2476950       -1.5002230        3.7193420
C       -5.2706760       -1.9831220        3.8124820
H       -5.3546650       -2.7972970        4.5390710
C       -4.8126310       -2.5111130        2.4660800
H       -3.8309360       -2.9963890        2.5714810
H       -5.5169040       -3.2776950        2.1089560
O       -4.7362390       -1.4398400        1.5437820
H       -4.2501960       -1.7414980        0.7462460
H       -4.5608580       -1.2445590        4.1956990
H        0.3844310       -0.3846220        4.3403120
C        1.3777350       -0.1083000        3.9752590
H        1.6770970       -0.8334260        3.2141300
C        1.3764820        1.3073490        3.4148250
H        1.0708640        2.0270420        4.1789310
H        2.3737950        1.5950090        3.0768380
S        0.2060530        1.5752740        2.0321510
H        0.8547260        0.8632700        1.0814350
H        2.0839220       -0.1809260        4.8097520
H       -5.4520330       -2.5041160       -4.0057930
C       -4.6753750       -2.0204340       -3.4058640
H       -5.1696360       -1.3731360       -2.6752860
C       -3.7972470       -3.0639150       -2.7032150
H       -4.4231050       -3.7020890       -2.0713030
H       -3.3400690       -3.7159100       -3.4550670
N       -2.9269860       -2.0808740       -0.5490150
C       -2.7143070       -2.4706600       -1.8540840
C       -1.7737670       -1.5931620       -0.1223380
H       -1.5869440       -1.1889010        0.8641460
N       -0.8275850       -1.6370090       -1.0856490
H        0.1213040       -1.2124900       -1.0241120
C       -1.4128010       -2.1939110       -2.1940730
H       -0.8644750       -2.3499560       -3.1103570
H       -4.0771040       -1.3882230       -4.0687940
H       -6.8756570        2.7847860        2.2068060
C       -5.7941230        2.7672340        2.0453150
H       -5.3451030        2.1938620        2.8619810
C       -5.4456640        2.1481460        0.6948020
H       -5.8433670        1.1283020        0.6475500
H       -5.9332660        2.7208690       -0.1062680
C       -3.9393010        2.0990910        0.4490600
H       -3.5028820        3.0947340        0.6052040
H       -3.4689990        1.4361020        1.1824600
C       -3.6062620        1.5937940       -0.9541230
H       -4.0120620        0.5891560       -1.0883600
H       -4.0733010        2.2202940       -1.7241730
N       -2.1756420        1.4928630       -1.2259850
H       -1.7399020        0.5913210       -1.0804040
C       -1.3548590        2.5089880       -1.5075160
N       -1.8507670        3.7464240       -1.7008860
H       -1.1959740        4.5107920       -1.8100950
H       -2.8025230        3.9576050       -1.4569120
N       -0.0581890        2.2997880       -1.6522320
H        0.5533830        3.1020200       -1.7496010
H        0.3942870        1.4006400       -1.4042620
H       -5.4282820        3.7972870        2.1181730
N        2.6508540        4.0468920        0.0915630
H        2.7484250        3.2242280       -0.5075780
C        2.8273280        5.2910670       -0.5930270
H        3.7554930        5.2680490       -1.1825180
H        2.9775090        6.1210870        0.1174780
C        1.7500510        5.7692740       -1.5303050
O        0.7208670        5.1721240       -1.7831040
C        4.4654570       -1.8662600        1.7145820
C        3.7534550       -1.5905270        0.5449020
C        3.6891670       -0.2629700        0.1056300
C        4.3445790        0.7509370        0.7942270
C        5.0545670        0.4573390        1.9538120
C        5.1110990       -0.8539640        2.4159980
C        3.1198550       -2.7142700       -0.2067430
C        1.9734170       -3.3546020        0.2781970
C        1.4085790       -4.4238310       -0.4133620
C        1.9825130       -4.8688130       -1.5983450
C        3.1221540       -4.2470700       -2.0968810
C        3.6773910       -3.1799250       -1.3981880
H        4.2849050        1.7648070        0.4134340
H        5.5643090        1.2510270        2.4912790
H        5.6652120       -1.0926860        3.3184700
H        0.5119750       -4.9007890       -0.0254720
H        1.5340550       -5.7023740       -2.1293990
H        3.5769450       -4.5883270       -3.0204360
H        4.5666720       -2.6874080       -1.7786600
H        4.5145570       -2.8912220        2.0689170
O        1.4308260       -2.8870150        1.4414730
H        0.6231530       -3.3732740        1.6455630
S        2.7490080        0.1654610       -1.4054610
O        1.2808530        0.0036380       -0.8695900
O        3.0231810        1.6505800       -1.5778230
H        1.7864280        3.9846860        0.6179110
H        1.9329070        6.7580690       -1.9988830
