# Supplementary material for: Desulfination by 2′-hydroxybiphenyl-2-sulfinate desulfinase proceeds via electrophilic aromatic substitution by the cysteine-27 proton
Source: Chem Sci. 2017 May 17;8(7):5078–86. doi: 10.1039/c7sc00496f (PMC6100217; doi:10.1039/c7sc00496f)
Supplement: Supplementary file 1 [file SC-008-C7SC00496F-s001.zip › coord/camb3lyp-ts.xyz]

89
HBPS + C27 + H60 + R70 + G73 + S25 transition state (CAM-B3LYP)
H       -6.7213210       -2.0895880        2.9527220
C       -5.7621800       -2.2802580        3.4432090
H       -5.9174840       -3.0238130        4.2311260
C       -4.7404270       -2.7690840        2.4367250
H       -3.7861340       -2.9729730        2.9440530
H       -5.0810480       -3.7146470        1.9895900
O       -4.5680510       -1.7829970        1.4359370
H       -3.9028530       -2.1069840        0.7851570
H       -5.4254240       -1.3489390        3.9081120
H       -0.3337170       -0.1909160        4.1132240
C        0.7540180       -0.0785190        4.1028990
H        1.1891240       -1.0683930        3.9415450
C        1.1931910        0.8965890        3.0171630
H        0.7822310        1.8916060        3.2094580
H        2.2845370        0.9998840        3.0191190
S        0.6845650        0.3818030        1.3387310
H        2.2994750        0.1887380        0.7035150
H        1.0698870        0.2777050        5.0902610
H       -5.7755510       -2.1428650       -3.9913540
C       -4.7376030       -1.9346640       -3.7186090
H       -4.5826460       -0.8531760       -3.7891180
C       -4.4342780       -2.4487600       -2.3157640
H       -5.1186680       -1.9925030       -1.5914900
H       -4.6327900       -3.5264910       -2.2687250
N       -2.6847010       -2.4137540       -0.5357560
C       -3.0308920       -2.2004890       -1.8536350
C       -1.3995540       -2.1352040       -0.4400810
H       -0.8001070       -2.1947140        0.4568990
N       -0.8935900       -1.7483110       -1.6295470
H        0.0522070       -1.4009440       -1.7761890
C       -1.9238130       -1.7787940       -2.5440320
H       -1.7775550       -1.5097320       -3.5779780
H       -4.0978540       -2.4124840       -4.4675000
H       -7.5009400        2.2735690        1.8844160
C       -6.4351140        2.5178010        1.8655620
H       -6.0403940        2.3515100        2.8732060
C       -5.6909800        1.6710100        0.8384490
H       -5.8193690        0.6057060        1.0593190
H       -6.1257140        1.8422180       -0.1556160
C       -4.1953950        1.9776430        0.7946370
H       -4.0452350        3.0605550        0.6715740
H       -3.7315840        1.7102770        1.7504310
C       -3.5073970        1.2013520       -0.3258740
H       -3.6452470        0.1324720       -0.1571070
H       -3.9637590        1.4342340       -1.2942460
N       -2.0687060        1.4248190       -0.4369350
H       -1.4327270        0.8154120        0.0765110
C       -1.4934470        2.4140770       -1.1134210
N       -2.2294890        3.4616830       -1.5529650
H       -1.7318270        4.2274360       -1.9872260
H       -3.0848340        3.6886830       -1.0720270
N       -0.2054030        2.3681750       -1.4116920
H        0.2843030        3.2250240       -1.6432830
H        0.3461500        1.5219390       -1.2601630
H       -6.3428990        3.5871610        1.6449380
N        2.2155890        4.2472470        0.3480850
H        2.4800270        3.5732820       -0.3679050
C        2.1793460        5.6043240       -0.1156870
H        3.1549230        5.8848240       -0.5387290
H        2.0363560        6.3012520        0.7246920
C        1.1486930        5.9925670       -1.1471920
O        0.3291000        5.2435260       -1.6425800
C        5.2748260       -1.4646290        1.3131090
C        4.0774380       -1.2754090        0.6225700
C        3.5480550        0.0354270        0.5165150
C        4.2617130        1.1068010        1.0875480
C        5.4467730        0.8983680        1.7755060
C        5.9529860       -0.3945570        1.8907260
C        3.4746950       -2.4532250       -0.0687460
C        2.2675950       -3.0611890        0.3152610
C        1.8344090       -4.2182770       -0.3371660
C        2.5705220       -4.7711840       -1.3742660
C        3.7611820       -4.1723720       -1.7772850
C        4.1999350       -3.0310980       -1.1195540
H        3.8656370        2.1128950        0.9777110
H        5.9762260        1.7365780        2.2172470
H        6.8822200       -0.5718030        2.4232640
H        0.9059090       -4.6682900       -0.0028090
H        2.2123230       -5.6686510       -1.8688850
H        4.3451750       -4.5910360       -2.5899950
H        5.1335420       -2.5632410       -1.4181450
H        5.6789200       -2.4687740        1.3953460
O        1.5060630       -2.6351680        1.3574050
H        1.3798810       -1.6557780        1.3890850
S        2.8779390        0.4763620       -1.5155110
O        1.4645860       -0.0307680       -1.5503180
O        2.8998970        1.9667520       -1.4980810
H        1.3425780        3.9436830        0.7639880
H        1.1615450        7.0602160       -1.4481700
