# Supplementary material for: Desulfination by 2′-hydroxybiphenyl-2-sulfinate desulfinase proceeds via electrophilic aromatic substitution by the cysteine-27 proton
Source: Chem Sci. 2017 May 17;8(7):5078–86. doi: 10.1039/c7sc00496f (PMC6100217; doi:10.1039/c7sc00496f)
Supplement: Supplementary file 1 [file SC-008-C7SC00496F-s001.zip › coord/m062x-product-smd.xyz]

89
HBPS + C27 + H60 + R70 + G73 + S25 product (M06-2X/SMD)
C       -7.2345810        0.0738230        2.6573880
C       -0.6510130        0.7963310        4.6266940
C       -4.6655180       -2.0886700       -3.7601540
C       -6.0595380        4.1544440       -0.1587440
C        3.3001510        4.3779300       -0.2397930
H       -7.9855100        0.6232600        2.0808270
H       -7.7155260       -0.3390820        3.5491410
C       -6.6285800       -1.0362560        1.8180000
H       -5.8828540       -1.5863470        2.4097080
H       -7.4102160       -1.7518460        1.5248970
O       -6.0240950       -0.4656010        0.6664540
H       -5.5423820       -1.1623980        0.1788680
H       -6.4596040        0.7787440        2.9747190
H       -1.6912010        0.4705070        4.7254280
H       -0.0122450        0.0076890        5.0370300
C       -0.3060250        1.0595850        3.1669540
H       -0.9409010        1.8630450        2.7741700
H        0.7318630        1.4037580        3.0894330
S       -0.5319060       -0.4347630        2.1245200
H        3.1385630        0.2473850        1.4715630
H       -0.5128100        1.6996500        5.2338960
H       -5.2947250       -2.4288370       -4.5883810
H       -5.2072090       -1.3036130       -3.2215860
C       -4.3216860       -3.2486330       -2.8206690
H       -5.2452140       -3.7089740       -2.4531810
H       -3.7748510       -4.0189150       -3.3744150
N       -4.0678650       -2.2583120       -0.5155730
C       -3.5005490       -2.8210100       -1.6423460
C       -3.0666110       -1.9883570        0.3025370
H       -3.1355860       -1.5231450        1.2766810
N       -1.8818820       -2.3322570       -0.2470170
H       -0.9703170       -2.1962390        0.1784990
C       -2.1358490       -2.8687910       -1.4856040
H       -1.3480420       -3.2284960       -2.1304330
H       -3.7566830       -1.6457170       -4.1798510
H       -7.0919820        4.2566810       -0.5061190
H       -6.0723490        4.1766680        0.9365310
C       -5.4264730        2.8622210       -0.6686490
H       -6.0064390        1.9962660       -0.3264680
H       -5.4540640        2.8487770       -1.7664910
C       -3.9805480        2.6989240       -0.2024060
H       -3.3870260        3.5645790       -0.5276620
H       -3.9394450        2.6794540        0.8942350
C       -3.3720380        1.4031330       -0.7369250
H       -3.9410460        0.5528650       -0.3515110
H       -3.4447280        1.3592360       -1.8311090
N       -1.9823880        1.1935250       -0.3395730
H       -1.7694610        0.5796800        0.4593510
C       -0.9258600        1.7003410       -0.9674160
N       -1.0770970        2.5285320       -2.0136190
H       -0.2610560        3.0169420       -2.3632390
H       -1.9788330        2.9369440       -2.2111740
N        0.3046310        1.3627850       -0.5758800
H        1.1088500        1.8165390       -0.9941420
H        0.4067130        0.7087350        0.2055060
H       -5.5014380        5.0319680       -0.5040040
N        2.7359680        3.4977780        0.7614990
H        2.8143250        2.5315120        0.4542120
H        4.3450590        4.1052240       -0.4393440
H        3.3331590        5.4125680        0.1296170
C        2.5952930        4.4307270       -1.5713520
O        1.5803540        3.8153480       -1.8310420
C        5.7953770       -1.5803590        0.4046230
C        4.4571980       -1.2832550        0.7156430
C        4.1663860       -0.0064710        1.2316550
C        5.1770260        0.9342250        1.4309240
C        6.4986010        0.6250190        1.1086930
C        6.8027020       -0.6360440        0.5925680
C        3.3872880       -2.2802740        0.4473930
C        2.2863620       -2.4422310        1.3135060
C        1.2861470       -3.3750090        1.0071940
C        1.3611470       -4.1434610       -0.1512420
C        2.4503230       -4.0016260       -1.0116520
C        3.4480450       -3.0809550       -0.7037850
H        4.9223150        1.9129750        1.8281830
H        7.2855150        1.3570870        1.2624610
H        7.8290130       -0.8908400        0.3458850
H        0.4640900       -3.4999890        1.7077310
H        0.5747780       -4.8603710       -0.3709140
H        2.5204570       -4.5957720       -1.9170230
H        4.2830500       -2.9543700       -1.3872010
H        6.0490510       -2.5653710        0.0231780
O        2.2186210       -1.7223440        2.4565480
H        1.2826210       -1.3701200        2.5370020
S        4.3900870        0.5227350       -1.7800090
O        4.1073460       -0.5775280       -2.6812200
O        3.3023230        1.4680190       -1.5639720
H        1.7448650        3.6885600        0.8915260
H        3.0495490        5.0962590       -2.3294180
