# Supplementary material for: Desulfination by 2′-hydroxybiphenyl-2-sulfinate desulfinase proceeds via electrophilic aromatic substitution by the cysteine-27 proton
Source: Chem Sci. 2017 May 17;8(7):5078–86. doi: 10.1039/c7sc00496f (PMC6100217; doi:10.1039/c7sc00496f)
Supplement: Supplementary file 1 [file SC-008-C7SC00496F-s001.zip › coord/m062x-reactant-smd.xyz]

89
HBPS + C27 + H60 + R70 + G73 + S25 reactant (M06-2X/SMD)
H       -6.5616000       -1.9858930        3.6665770
C       -5.4736300       -1.8957970        3.7432530
H       -5.1255820       -2.5681190        4.5334750
C       -4.8191150       -2.2451080        2.4200370
H       -3.7265230       -2.1507370        2.5114470
H       -5.0359810       -3.2924080        2.1608980
O       -5.3113540       -1.3727050        1.4182590
H       -4.7701710       -1.4979170        0.6127480
H       -5.2325740       -0.8676800        4.0296910
H        0.3401060       -1.1869230        4.2576470
C        1.3566530       -0.8817290        3.9897280
H        1.7198070       -1.5522840        3.2053460
C        1.3841310        0.5645980        3.5180490
H        0.9661590        1.2330230        4.2761010
H        2.4060220        0.8946750        3.3169410
S        0.3842120        0.8778640        2.0168960
H        1.0941440        0.1250780        1.1521120
H        1.9964500       -0.9997630        4.8718070
H       -5.5501820       -2.1088130       -4.1658650
C       -4.8559100       -1.6314990       -3.4680930
H       -5.4453980       -1.1289070       -2.6943800
C       -3.9148180       -2.6675950       -2.8444580
H       -4.5091720       -3.4320690       -2.3311960
H       -3.3539450       -3.1765380       -3.6352890
N       -3.3024520       -1.6604940       -0.6088240
C       -2.9331570       -2.0872790       -1.8696420
C       -2.1932050       -1.2377830       -0.0237680
H       -2.1175900       -0.8271030        0.9747770
N       -1.1270200       -1.3595440       -0.8466920
H       -0.1542250       -1.0787910       -0.6699050
C       -1.5802470       -1.8941470       -2.0284690
H       -0.9122050       -2.1035510       -2.8510580
H       -4.2904190       -0.8694240       -4.0144740
H       -6.4309500        3.2189730        2.4480110
C       -5.3890250        2.9682240        2.2281160
H       -5.1468000        2.0435180        2.7620500
C       -5.1627350        2.7996220        0.7272910
H       -5.8154540        2.0045500        0.3459000
H       -5.4478460        3.7217110        0.2039280
C       -3.7110360        2.4571850        0.3973840
H       -3.0488740        3.2569810        0.7541640
H       -3.4178700        1.5404320        0.9244790
C       -3.5003200        2.2452010       -1.1010980
H       -4.1221720        1.4182180       -1.4539500
H       -3.8053050        3.1300690       -1.6718910
N       -2.1248550        1.8945600       -1.4463910
H       -1.8996640        0.9094480       -1.5249790
C       -1.0890460        2.7399970       -1.4852700
N       -1.2839860        4.0626060       -1.3962600
H       -0.4807700        4.6746340       -1.4780240
H       -2.2054890        4.4663750       -1.4754250
N        0.1425340        2.2652730       -1.6060050
H        0.9343250        2.9005560       -1.6008070
H        0.3821640        1.2766550       -1.4438000
H       -4.7573940        3.7663270        2.6334910
N        2.6773510        3.8326800        0.6812730
H        2.3945180        2.9312120        0.2947440
C        3.4926120        4.5234630       -0.2932970
H        4.3211990        3.8763700       -0.6095210
H        3.9583430        5.4209980        0.1399000
C        2.8084100        4.9770640       -1.5536600
O        1.6185650        4.8486230       -1.7778670
C        4.1762640       -2.1066440        1.7329610
C        3.5733500       -1.7184460        0.5324420
C        3.5926710       -0.3609260        0.1823350
C        4.2225000        0.5789260        0.9931840
C        4.8239240        0.1760190        2.1861550
C        4.7986530       -1.1678650        2.5561630
C        2.9238180       -2.7419360       -0.3395240
C        1.6207040       -3.1734610       -0.0565310
C        0.9917130       -4.1217400       -0.8624240
C        1.6648160       -4.6477030       -1.9646100
C        2.9608130       -4.2308860       -2.2614690
C        3.5796520       -3.2813030       -1.4466190
H        4.2203700        1.6219840        0.6893510
H        5.3059190        0.9112410        2.8240210
H        5.2634510       -1.4883920        3.4838750
H       -0.0234120       -4.4367180       -0.6296730
H        1.1690180       -5.3842780       -2.5897860
H        3.4864660       -4.6382140       -3.1188270
H        4.5879340       -2.9423140       -1.6705540
H        4.1540270       -3.1553030        2.0185110
O        1.0048320       -2.6134080        1.0223990
H        0.1144260       -2.9798080        1.1198080
S        2.8231060        0.1791150       -1.3890130
O        1.3411080       -0.1974580       -1.1315640
O        2.9722810        1.6958220       -1.3200610
H        1.8346460        4.3605800        0.8942780
H        3.4558720        5.4734150       -2.3008420
