# Supplementary material for: Desulfination by 2′-hydroxybiphenyl-2-sulfinate desulfinase proceeds via electrophilic aromatic substitution by the cysteine-27 proton
Source: Chem Sci. 2017 May 17;8(7):5078–86. doi: 10.1039/c7sc00496f (PMC6100217; doi:10.1039/c7sc00496f)
Supplement: Supplementary file 1 [file SC-008-C7SC00496F-s001.zip › coord/m062x-reactant.xyz]

89
HBPS + C27 + H60 + R70 + G73 + S25 reactant (M06-2X)
H       -6.3701070       -1.3952430        3.8272400
C       -5.3440670       -1.7708450        3.8679010
H       -5.3155310       -2.6455950        4.5236720
C       -4.8627550       -2.1308260        2.4730150
H       -3.8334290       -2.5190510        2.5204040
H       -5.4936710       -2.9283070        2.0546060
O       -4.9167760       -0.9759010        1.6543480
H       -4.5954400       -1.2253690        0.7675740
H       -4.7098980       -0.9899620        4.2969870
H        0.4902940       -1.0003240        4.2088810
C        1.4596960       -0.5687200        3.9422510
H        1.9322050       -1.2206330        3.2025260
C        1.2894760        0.8402280        3.3835550
H        0.7672000        1.4855820        4.0952390
H        2.2595380        1.2971260        3.1732570
S        0.2874780        0.9372140        1.8511340
H        1.1254230        0.2536980        1.0474890
H        2.0906650       -0.5428500        4.8374030
H       -5.4696460       -2.4797360       -4.0447440
C       -4.8425570       -1.9078980       -3.3561530
H       -5.4765230       -1.5316660       -2.5475900
C       -3.7169600       -2.7848680       -2.7937620
H       -4.1594410       -3.6618260       -2.3064020
H       -3.1006200       -3.1632380       -3.6162420
N       -3.2337830       -1.6659120       -0.5702570
C       -2.8038650       -2.1171530       -1.8037450
C       -2.1484090       -1.2612590        0.0704570
H       -2.1198170       -0.8252050        1.0616910
N       -1.0392160       -1.4174840       -0.6882330
H       -0.0750090       -1.1297290       -0.4781600
C       -1.4382330       -1.9526960       -1.8895110
H       -0.7223440       -2.1892490       -2.6626960
H       -4.4331400       -1.0484020       -3.8967320
H       -6.4302700        3.3381780        2.2813480
C       -5.4119900        2.9980800        2.0748600
H       -5.1919290        2.1612090        2.7447460
C       -5.2547220        2.5637590        0.6193720
H       -5.9631770        1.7561430        0.3993200
H       -5.5105570        3.4020470       -0.0442630
C       -3.8369030        2.0834950        0.3123440
H       -3.1101060        2.8454340        0.6226440
H       -3.6219180        1.1805520        0.8959020
C       -3.6587040        1.7745340       -1.1750930
H       -4.2523510        0.8981780       -1.4493790
H       -4.0283700        2.6057110       -1.7933180
N       -2.2837960        1.4665780       -1.5561150
H       -2.0404870        0.4959160       -1.7163030
C       -1.2711120        2.3444420       -1.5470740
N       -1.5192140        3.6562290       -1.3910110
H       -0.7382820        4.3001190       -1.4428560
H       -2.4594010        4.0121080       -1.4201430
N       -0.0278190        1.9355680       -1.7168600
H        0.7457070        2.5911390       -1.6400930
H        0.2781870        0.9568600       -1.5825390
H       -4.7256880        3.8167290        2.3157140
N        2.8141930        4.0944350        0.5322200
H        2.4266260        3.1726510        0.3259960
C        3.3859900        4.6329740       -0.6788130
H        4.1531440        3.9442700       -1.0567340
H        3.8940140        5.5902810       -0.4895070
C        2.4338560        4.8597280       -1.8257280
O        1.2303660        4.7031540       -1.7615060
C        4.2841250       -1.8908290        1.8014030
C        3.6529720       -1.5598840        0.5995820
C        3.5976280       -0.2109060        0.2199760
C        4.1731870        0.7784880        1.0123550
C        4.7972380        0.4317640        2.2111910
C        4.8553870       -0.9037060        2.6035610
C        3.0448910       -2.6339920       -0.2398130
C        1.7626350       -3.1100070        0.0634890
C        1.1621790       -4.0909300       -0.7214270
C        1.8436460       -4.6093650       -1.8220470
C        3.1189060       -4.1505530       -2.1369140
C        3.7084470       -3.1652650       -1.3434470
H        4.1130730        1.8148400        0.6922980
H        5.2364390        1.2062420        2.8329920
H        5.3418380       -1.1796000        3.5342470
H        0.1590570       -4.4357660       -0.4794450
H        1.3699560       -5.3731970       -2.4309520
H        3.6509670       -4.5501680       -2.9934010
H        4.6978840       -2.7866960       -1.5848390
H        4.3175900       -2.9336250        2.1053300
O        1.1339760       -2.5469120        1.1369540
H        0.2513430       -2.9241960        1.2400110
S        2.8273950        0.2561390       -1.3756150
O        1.3963960       -0.3143840       -1.1824370
O        2.7823760        1.7798360       -1.2764740
H        2.0563120        4.6791770        0.8710080
H        2.8885800        5.2028150       -2.7764910
