# Supplementary material for: Desulfination by 2′-hydroxybiphenyl-2-sulfinate desulfinase proceeds via electrophilic aromatic substitution by the cysteine-27 proton
Source: Chem Sci. 2017 May 17;8(7):5078–86. doi: 10.1039/c7sc00496f (PMC6100217; doi:10.1039/c7sc00496f)
Supplement: Supplementary file 1 [file SC-008-C7SC00496F-s001.zip › coord/m062x-ts-smd.xyz]

89
HBPS + C27 + H60 + R70 + G73 + S25 transition state (M06-2X/SMD)
H       -6.5491640       -2.2829180        3.7856000
C       -5.4576960       -2.2524730        3.8605380
H       -5.1403270       -2.9864710        4.6073560
C       -4.8240540       -2.5568490        2.5158760
H       -3.7287680       -2.5267950        2.6087010
H       -5.0982800       -3.5721450        2.1936510
O       -5.2712620       -1.5985850        1.5697780
H       -4.7776810       -1.7266040        0.7369350
H       -5.1630130       -1.2563930        4.2047780
H        0.2093130       -0.9417520        4.0752900
C        1.2633300       -0.6552170        4.0028700
H        1.8009080       -1.4723820        3.5116520
C        1.4229180        0.6531220        3.2303450
H        0.9496570        1.4742470        3.7770580
H        2.4877170        0.9082020        3.1441750
S        0.7039860        0.6416970        1.5420020
H        2.2852550        0.2379420        0.7971500
H        1.6627320       -0.5487060        5.0181520
H       -5.5421310       -2.6063610       -4.0767180
C       -4.9556260       -2.0232400       -3.3613880
H       -5.6114410       -1.7503400       -2.5283220
C       -3.7535590       -2.8351940       -2.8663690
H       -4.1158420       -3.7741740       -2.4304460
H       -3.1203840       -3.1092770       -3.7167290
N       -3.3371180       -1.8021350       -0.5873170
C       -2.8833260       -2.1564620       -1.8454880
C       -2.2799250       -1.3597120        0.0738380
H       -2.2746180       -0.9925640        1.0914580
N       -1.1727030       -1.3865090       -0.6969040
H       -0.2302990       -1.1328630       -0.4047180
C       -1.5337760       -1.8905080       -1.9247260
H       -0.8130080       -2.0448910       -2.7142050
H       -4.6309920       -1.1019490       -3.8567600
H       -6.8340520        2.8635460        2.5500930
C       -5.8089540        2.5824140        2.2909340
H       -5.5559560        1.6789680        2.8555280
C       -5.6606980        2.3429250        0.7900950
H       -6.3573700        1.5583160        0.4700070
H       -5.9378500        3.2540430        0.2432820
C       -4.2360870        1.9391480        0.4158850
H       -3.5344840        2.6971360        0.7872310
H       -3.9771340        0.9936340        0.9077750
C       -4.0630800        1.7691100       -1.0931270
H       -4.6736540        0.9367500       -1.4516950
H       -4.3999010        2.6632570       -1.6338830
N       -2.6868250        1.4592170       -1.4792120
H       -2.4669410        0.4989780       -1.7229150
C       -1.6721070        2.3241240       -1.4603580
N       -1.8779330        3.6168910       -1.1959300
H       -1.0868940        4.2505340       -1.2163000
H       -2.8071800        4.0007020       -1.1118180
N       -0.4307520        1.9042230       -1.7116640
H        0.3562130        2.5266540       -1.5441480
H       -0.1966890        0.9169110       -1.6530520
H       -5.1440420        3.3855560        2.6269630
N        2.2678030        4.1664010        0.7489160
H        1.9610290        3.2376820        0.4557630
C        2.8744870        4.8606950       -0.3676690
H        3.7861040        4.3392950       -0.6890510
H        3.1935540        5.8704660       -0.0743820
C        2.0216700        5.0185260       -1.5984900
O        0.8612290        4.6629040       -1.6823170
C        5.3017330       -1.4612290        1.2138510
C        4.0535240       -1.2722140        0.6064910
C        3.4987520        0.0344450        0.5898390
C        4.2327590        1.1018780        1.1480210
C        5.4699490        0.8943140        1.7418850
C        6.0007240       -0.3978320        1.7821120
C        3.4483350       -2.4198560       -0.1276150
C        2.1387960       -2.8987530        0.0672730
C        1.6798220       -4.0000830       -0.6650090
C        2.4961440       -4.6286910       -1.5968590
C        3.7944210       -4.1631610       -1.8110560
C        4.2522520       -3.0748280       -1.0765870
H        3.7993280        2.1008660        1.1167990
H        6.0148550        1.7261980        2.1773830
H        6.9641290       -0.5777280        2.2497490
H        0.6669670       -4.3449150       -0.4785900
H        2.1174300       -5.4788480       -2.1565160
H        4.4414450       -4.6386810       -2.5409470
H        5.2592530       -2.7002370       -1.2412110
H        5.7308220       -2.4592270        1.2356850
O        1.2768710       -2.4093050        0.9913770
H        1.3422820       -1.4434160        1.1649100
S        2.7021550        0.4879110       -1.4049460
O        1.4265610       -0.2851400       -1.4329340
O        2.4600540        1.9499000       -1.2843920
H        1.4411330        4.6618170        1.0731610
H        2.5104220        5.5030220       -2.4647770
