# Supplementary material for: Desulfination by 2′-hydroxybiphenyl-2-sulfinate desulfinase proceeds via electrophilic aromatic substitution by the cysteine-27 proton
Source: Chem Sci. 2017 May 17;8(7):5078–86. doi: 10.1039/c7sc00496f (PMC6100217; doi:10.1039/c7sc00496f)
Supplement: Supplementary file 1 [file SC-008-C7SC00496F-s001.zip › coord/m062x-ts.xyz]

89
HBPS + C27 + H60 + R70 + G73 + S25 transition state (M06-2X)
H       -6.2868530       -1.8234170        3.9695310
C       -5.2540080       -2.1798720        3.9258660
H       -5.1642430       -3.0751210        4.5473820
C       -4.8650810       -2.4856720        2.4893470
H       -3.8283630       -2.8521550        2.4506650
H       -5.5099860       -3.2815620        2.0899600
O       -5.0000450       -1.3054900        1.7143130
H       -4.7139510       -1.5064540        0.8040030
H       -4.6041800       -1.4019670        4.3364690
H        0.5836390       -1.2880700        3.7238750
C        1.4869660       -0.6717610        3.7569040
H        2.2789080       -1.2052020        3.2199500
C        1.2329010        0.7047520        3.1352940
H        0.5165700        1.2668970        3.7414820
H        2.1639900        1.2844530        3.1268240
S        0.5595760        0.6732730        1.4253350
H        2.2017530        0.2473350        0.7597870
H        1.8028960       -0.5666030        4.8006850
H       -5.7140910       -2.4348080       -4.0327670
C       -5.0964200       -1.8962010       -3.3098460
H       -5.7049890       -1.6906110       -2.4243120
C       -3.8612050       -2.7215390       -2.9333300
H       -4.1903360       -3.6952530       -2.5505590
H       -3.2651560       -2.9264800       -3.8290530
N       -3.3786650       -1.7579850       -0.6364230
C       -2.9526840       -2.1089550       -1.9039420
C       -2.2897200       -1.4081120        0.0304460
H       -2.2493120       -1.0641880        1.0559850
N       -1.1884310       -1.4895580       -0.7456090
H       -0.2313920       -1.3307840       -0.4324280
C       -1.5868320       -1.9357740       -1.9829260
H       -0.8776350       -2.1205170       -2.7759630
H       -4.8058160       -0.9382390       -3.7539510
H       -6.6113420        3.0402030        2.6726590
C       -5.6152160        2.6722790        2.4128110
H       -5.4206580        1.7720200        3.0036480
C       -5.5087080        2.3589990        0.9226210
H       -6.2630240        1.6112250        0.6494780
H       -5.7338910        3.2633870        0.3392720
C       -4.1249220        1.8344350        0.5417690
H       -3.3514640        2.5264650        0.9007990
H       -3.9449420        0.8756890        1.0414330
C       -4.0002940        1.6450400       -0.9711590
H       -4.6302390        0.8123840       -1.2949750
H       -4.3544160        2.5359620       -1.5098990
N       -2.6484390        1.3279180       -1.4194640
H       -2.4461610        0.3673660       -1.6741430
C       -1.6251540        2.1830430       -1.4112720
N       -1.8194340        3.4756040       -1.1210760
H       -1.0235700        4.1034030       -1.1329280
H       -2.7290210        3.8225580       -0.8700210
N       -0.4060300        1.7755430       -1.7545300
H        0.3937580        2.3784740       -1.5726130
H       -0.1642520        0.7879610       -1.7121390
H       -4.8854720        3.4343820        2.7058970
N        2.4685460        4.2541150        0.5729650
H        2.0695770        3.3369740        0.3673780
C        2.9603310        4.8593770       -0.6429180
H        3.7992590        4.2687800       -1.0358890
H        3.3603400        5.8643110       -0.4486270
C        1.9684660        4.9778870       -1.7743800
O        0.7992430        4.6614060       -1.6963670
C        5.1650300       -1.4703750        1.3922820
C        3.9605110       -1.2730640        0.7060710
C        3.4128320        0.0346910        0.6616150
C        4.1156690        1.0985000        1.2617860
C        5.3124180        0.8817560        1.9308480
C        5.8314780       -0.4127020        2.0066130
C        3.3998270       -2.4167400       -0.0664850
C        2.0776240       -2.8847510        0.0362820
C        1.6598260       -3.9818910       -0.7249230
C        2.5326110       -4.6177730       -1.5966010
C        3.8459380       -4.1639410       -1.7211450
C        4.2603040       -3.0795460       -0.9577990
H        3.6956730        2.1019020        1.2033170
H        5.8339110        1.7110730        2.3983670
H        6.7604820       -0.5984910        2.5369110
H        0.6338670       -4.3155550       -0.6030790
H        2.1871250       -5.4659860       -2.1796670
H        4.5367960       -4.6447280       -2.4053430
H        5.2777640       -2.7099450       -1.0548760
H        5.5801340       -2.4732790        1.4409810
O        1.1468680       -2.3779580        0.8800420
H        1.2736820       -1.4402110        1.1380010
S        2.7333770        0.4655470       -1.4217570
O        1.4744380       -0.3219900       -1.5152980
O        2.4703540        1.9272120       -1.3333330
H        1.7318010        4.8138840        0.9905150
H        2.3609590        5.3839680       -2.7281330
