# Supplementary material for: Desulfination by 2′-hydroxybiphenyl-2-sulfinate desulfinase proceeds via electrophilic aromatic substitution by the cysteine-27 proton
Source: Chem Sci. 2017 May 17;8(7):5078–86. doi: 10.1039/c7sc00496f (PMC6100217; doi:10.1039/c7sc00496f)
Supplement: Supplementary file 1 [file SC-008-C7SC00496F-s001.zip › coord/model0-product.xyz]

89
HBPS + C27 + H60 + R70 + G73 + S25 product
C       -7.2803810       -0.8951250        2.3806470
C       -1.0920750        1.1017800        4.7174740
C       -4.0039240       -2.3160940       -3.9206910
C       -6.8272560        3.4131120       -0.3019960
C        2.2797930        5.5425060        0.1313320
H       -8.0542660       -0.5169510        1.7042300
H       -7.7710050       -1.4035360        3.2181050
C       -6.3495480       -1.8533970        1.6468880
H       -5.5844570       -2.2330670        2.3416210
H       -6.9220230       -2.7214070        1.2833680
O       -5.7379400       -1.1705100        0.5560290
H       -5.0780050       -1.7593460        0.1230080
H       -6.7209280       -0.0404520        2.7753750
H       -2.1211970        1.2414610        4.3693240
H       -1.0496300        0.1455260        5.2487750
C       -0.1113680        1.1152520        3.5470790
H       -0.1539520        2.0885560        3.0414090
H        0.9116710        0.9949790        3.9197850
S       -0.4368970       -0.2195920        2.3030770
H        3.6664340        0.4495380        0.9368730
H       -0.8592510        1.9034200        5.4321470
H       -4.6799270       -2.5717060       -4.7444500
H       -4.3782430       -1.4027420       -3.4465730
C       -3.9236820       -3.4683060       -2.9001650
H       -4.9266320       -3.6878360       -2.5172280
H       -3.5742980       -4.3751070       -3.4086290
N       -3.4795050       -2.5720560       -0.5742590
C       -3.0224310       -3.1794370       -1.7340090
C       -2.4238150       -2.4373290        0.2141870
H       -2.4070520       -1.9914500        1.1996310
N       -1.3048260       -2.9260250       -0.3797140
H       -0.3705170       -2.9144410        0.0118780
C       -1.6683330       -3.4047700       -1.6218080
H       -0.9519070       -3.8475480       -2.2966550
H       -3.0175230       -2.0974430       -4.3436970
H       -7.8221410        3.2563400       -0.7320350
H       -6.9397730        3.4527510        0.7877260
C       -5.8645100        2.2963790       -0.7173560
H       -6.2564460        1.3254610       -0.3920860
H       -5.8089310        2.2550290       -1.8148990
C       -4.4483770        2.4675190       -0.1470020
H       -4.0122780        3.4158930       -0.4950850
H       -4.4909860        2.5310640        0.9475400
C       -3.5577850        1.2790330       -0.5365540
H       -3.9961560        0.3647350       -0.1317550
H       -3.5369770        1.1517950       -1.6270140
N       -2.1809810        1.3392320       -0.0366840
H       -1.9111560        0.7617690        0.7794440
C       -1.1562660        1.9283180       -0.6486190
N       -1.3230060        2.6459320       -1.7872720
H       -0.6026950        3.3263170       -2.0061270
H       -2.2600010        2.9021390       -2.0563690
N        0.0770470        1.8027750       -0.1330930
H        0.8695010        1.9764240       -0.7418620
H        0.1746510        1.0891700        0.6212690
H       -6.4721880        4.3964120       -0.6347230
N        2.6428510        4.1813830        0.4532650
H        2.8945030        3.6560390       -0.3802940
H        3.1686100        6.1083640       -0.1934120
H        1.9364590        6.0686640        1.0348730
C        1.2288340        5.7728950       -0.9374540
O        0.6624790        4.8970920       -1.5651470
C        6.2658790       -1.5709670        0.1217920
C        4.9316410       -1.2245950        0.4275110
C        4.6593420        0.1500610        0.6327220
C        5.6707450        1.1168570        0.5398320
C        6.9759430        0.7487250        0.2221070
C        7.2655980       -0.6057960        0.0145400
C        3.8865240       -2.2787650        0.5120110
C        2.7230840       -2.1599160        1.3216450
C        1.8077590       -3.2280330        1.4022490
C        2.0024240       -4.3955780        0.6679400
C        3.1184130       -4.5149930       -0.1669840
C        4.0350250       -3.4696160       -0.2293150
H        5.4206840        2.1578790        0.7260970
H        7.7611140        1.4958890        0.1540020
H        8.2819500       -0.9152100       -0.2133010
H        0.9670090       -3.1270580        2.0831040
H        1.2897600       -5.2117930        0.7539970
H        3.2728470       -5.4098780       -0.7615720
H        4.8840900       -3.5655920       -0.8979330
H        6.5352870       -2.6143290       -0.0013710
O        2.5183000       -1.0356790        2.0380260
H        1.5347650       -0.8882940        2.2127140
S        3.5758630        0.6155530       -2.1258030
O        2.8268280       -0.6119370       -2.4186490
O        2.7710210        1.8005000       -1.7447540
H        1.8677170        3.6903920        0.8899280
H        0.9959640        6.8410960       -1.1432940
