# Supplementary material for: Desulfination by 2′-hydroxybiphenyl-2-sulfinate desulfinase proceeds via electrophilic aromatic substitution by the cysteine-27 proton
Source: Chem Sci. 2017 May 17;8(7):5078–86. doi: 10.1039/c7sc00496f (PMC6100217; doi:10.1039/c7sc00496f)
Supplement: Supplementary file 1 [file SC-008-C7SC00496F-s001.zip › coord/model0-reactant.xyz]

89
HBPS + C27 + H60 + R70 + G73 + S25 reactant
H       -6.2854480       -1.7767350        3.6997990
C       -5.2778480       -2.1848880        3.8322570
H       -5.3213750       -2.9718010        4.5938120
C       -4.7514650       -2.7415170        2.5159110
H       -3.7397550       -3.1514190        2.6636390
H       -5.3929910       -3.5732000        2.1814690
O       -4.7308030       -1.7043340        1.5419760
H       -4.2028530       -2.0021890        0.7681270
H       -4.6294660       -1.3816380        4.1976270
H        0.2565010       -0.2358820        4.3984500
C        1.2585730        0.0438430        4.0575930
H        1.5840560       -0.6846680        3.3090240
C        1.2684910        1.4616690        3.4895320
H        0.9475170        2.1867010        4.2438770
H        2.2706990        1.7492400        3.1622600
S        0.1089670        1.7270060        2.0765630
H        0.7814280        1.0115770        1.1375500
H        1.9437360       -0.0215440        4.9123870
H       -5.3354860       -2.7749630       -3.9914640
C       -4.5892650       -2.2583800       -3.3776310
H       -5.1233680       -1.6691070       -2.6247660
C       -3.6362320       -3.2684200       -2.7086320
H       -4.2190430       -3.9661490       -2.0960730
H       -3.1430250       -3.8659780       -3.4845730
N       -2.8265200       -2.2612320       -0.5330810
C       -2.5852860       -2.6319660       -1.8444710
C       -1.6970520       -1.7131980       -0.0961360
H       -1.5328330       -1.3145600        0.8961440
N       -0.7396560       -1.7037920       -1.0584170
H        0.1806680       -1.2208270       -0.9887400
C       -1.2911410       -2.2847340       -2.1775490
H       -0.7299820       -2.4040160       -3.0920980
H       -4.0371670       -1.5665440       -4.0229870
H       -7.1150310        2.4919790        2.1654850
C       -6.0310970        2.5138830        2.0109390
H       -5.5677660        1.9370500        2.8185920
C       -5.6544620        1.9355150        0.6433150
H       -6.0188550        0.9034690        0.5720580
H       -6.1594380        2.5086390       -0.1483940
C       -4.1400550        1.9434730        0.4026200
H       -3.7450430        2.9595910        0.5451230
H       -3.6469200        1.3111530        1.1493710
C       -3.7729410        1.4279160       -0.9959910
H       -4.1391430        0.4060820       -1.1194890
H       -4.2529380        2.0255660       -1.7817550
N       -2.3308310        1.3752260       -1.2529880
H       -1.8611390        0.5027740       -1.0419100
C       -1.5435030        2.4130930       -1.5719420
N       -2.0898150        3.6229860       -1.8400500
H       -1.4602480        4.4105160       -1.9412620
H       -3.0389470        3.8153050       -1.5671570
N       -0.2322130        2.2514250       -1.6948980
H        0.3469840        3.0766950       -1.8071450
H        0.2622730        1.3874150       -1.3994090
H       -5.7006450        3.5550870        2.1097150
N        2.4163710        4.1975650        0.1152440
H        2.5740510        3.3992690       -0.5056170
C        2.4766570        5.4695570       -0.5468730
H        3.4215130        5.5595920       -1.1072750
H        2.5210960        6.2963380        0.1848180
C        1.3853500        5.8674320       -1.5156400
O        0.4243700        5.1827050       -1.8291660
C        4.7043330       -1.6479420        1.6597750
C        3.9282340       -1.4184890        0.5118300
C        3.7619660       -0.0896400        0.0803360
C        4.3824560        0.9658720        0.7501460
C        5.1577340        0.7167160        1.8844080
C        5.3141160       -0.5943450        2.3420020
C        3.3499420       -2.5866110       -0.2219650
C        2.3451090       -3.3894560        0.3504670
C        1.8454520       -4.5049040       -0.3308700
C        2.3400290       -4.8370000       -1.5925030
C        3.3375000       -4.0551080       -2.1784540
C        3.8299080       -2.9441280       -1.4905780
H        4.2454000        1.9751460        0.3754830
H        5.6386690        1.5411690        2.4037320
H        5.9178220       -0.7996560        3.2216620
H        1.0625650       -5.1068630        0.1260390
H        1.9439600       -5.7051650       -2.1112580
H        3.7316660       -4.3068830       -3.1579590
H        4.6102650       -2.3351140       -1.9368610
H        4.8345960       -2.6682090        2.0088580
O        1.8717220       -3.0344640        1.5890450
H        1.1628540       -3.6378240        1.8482450
S        2.7197940        0.3037910       -1.4015070
O        1.2716820        0.0852920       -0.7931500
O        2.9350290        1.8056120       -1.5959940
H        1.5576250        4.0484610        0.6371630
H        1.4924070        6.8861880       -1.9489470
