# Supplementary material for: Desulfination by 2′-hydroxybiphenyl-2-sulfinate desulfinase proceeds via electrophilic aromatic substitution by the cysteine-27 proton
Source: Chem Sci. 2017 May 17;8(7):5078–86. doi: 10.1039/c7sc00496f (PMC6100217; doi:10.1039/c7sc00496f)
Supplement: Supplementary file 1 [file SC-008-C7SC00496F-s001.zip › coord/model0-ts.xyz]

89
HBPS + C27 + H60 + R70 + G73 + S25 transition state
H       -6.4072230       -1.9596570        3.4135490
C       -5.4036900       -2.3629130        3.5859050
H       -5.4835450       -3.2035090        4.2843450
C       -4.7770920       -2.8179400        2.2722400
H       -3.7744490       -3.2319490        2.4639000
H       -5.3845120       -3.6252980        1.8325920
O       -4.6973380       -1.7118330        1.3798070
H       -4.2174700       -1.9813170        0.5637870
H       -4.7954980       -1.5806510        4.0522640
H        0.2306630       -0.8781020        4.0144240
C        1.2295060       -0.4498260        3.8764000
H        1.8931320       -1.2468830        3.5301360
C        1.1947310        0.6998460        2.8705890
H        0.5353360        1.5013850        3.2214600
H        2.1947050        1.1371960        2.7611540
S        0.6168150        0.1940550        1.1983990
H        2.2111420       -0.0233830        0.5591690
H        1.5878330       -0.0971490        4.8532570
H       -5.8830210       -1.5743930       -4.1343630
C       -4.9925050       -1.2849440       -3.5646340
H       -5.3196520       -0.6903170       -2.7050810
C       -4.2068720       -2.5276330       -3.1033470
H       -4.8554880       -3.1645220       -2.4917570
H       -3.9232170       -3.1186500       -3.9830220
N       -2.9771720       -2.1648450       -0.9202040
C       -2.9762740       -2.2027800       -2.3053140
C       -1.7454110       -1.8222350       -0.5638990
H       -1.3830390       -1.6916910        0.4457190
N       -0.9508380       -1.6312660       -1.6454310
H        0.0052980       -1.2759760       -1.6338810
C       -1.7191470       -1.8686180       -2.7636930
H       -1.3159040       -1.7843840       -3.7614140
H       -4.3740450       -0.6440600       -4.2023850
H       -7.0801150        2.3627190        2.6868620
C       -6.0150670        2.5951550        2.5826390
H       -5.5106370        2.2485020        3.4920390
C       -5.4230400        1.9305120        1.3366260
H       -5.5596580        0.8438310        1.3917920
H       -5.9705650        2.2732480        0.4466540
C       -3.9285070        2.2274460        1.1585090
H       -3.7639890        3.3165610        1.1464850
H       -3.3680620        1.8416060        2.0190670
C       -3.3759340        1.5867750       -0.1213340
H       -3.5442380        0.5074590       -0.0890500
H       -3.9036070        1.9654850       -1.0041580
N       -1.9389040        1.7805400       -0.3316370
H       -1.2770500        1.1371100        0.1194990
C       -1.3749550        2.7855550       -1.0011120
N       -2.0966480        3.8939680       -1.3234360
H       -1.5974380        4.6549780       -1.7648410
H       -2.8668900        4.1541080       -0.7263540
N       -0.1137320        2.6955920       -1.4098540
H        0.4114680        3.5438510       -1.5943340
H        0.3941890        1.8066750       -1.3664130
H       -5.9153850        3.6870800        2.5426030
N        2.4130930        4.2209090        0.5417250
H        2.6313120        3.5712590       -0.2137080
C        2.5130570        5.6044900        0.1588300
H        3.5208980        5.8139260       -0.2338140
H        2.4270490        6.2611240        1.0416550
C        1.5437530        6.1713870       -0.8590610
O        0.6515490        5.5553870       -1.4188410
C        5.0545840       -1.8756530        1.1266470
C        3.8871190       -1.5578910        0.4238790
C        3.4760280       -0.1942870        0.3346180
C        4.2918870        0.7933430        0.9344010
C        5.4496800        0.4579130        1.6311110
C        5.8362390       -0.8825880        1.7245060
C        3.0932630       -2.6680260       -0.1886490
C        2.3649560       -3.5664550        0.6155490
C        1.6387360       -4.6149720        0.0396670
C        1.6402890       -4.7948950       -1.3436690
C        2.3736180       -3.9300430       -2.1576270
C        3.0872420       -2.8803460       -1.5745350
H        4.0045520        1.8366030        0.8358470
H        6.0524320        1.2362370        2.0910390
H        6.7441460       -1.1564280        2.2544810
H        1.0722540       -5.2894750        0.6786370
H        1.0704670       -5.6106480       -1.7786390
H        2.3910170       -4.0677510       -3.2341880
H        3.6654570       -2.2123780       -2.2054660
H        5.3533710       -2.9172410        1.2053130
O        2.4035280       -3.3814900        1.9730260
H        1.7867950       -3.9898680        2.4006770
S        2.8412830        0.5425200       -1.6722840
O        1.3679730        0.1905990       -1.7635940
O        3.0258340        2.0261630       -1.4961260
H        1.4999500        3.9796350        0.9126680
H        1.6815360        7.2527610       -1.0797950
