# Supplementary material for: Desulfination by 2′-hydroxybiphenyl-2-sulfinate desulfinase proceeds via electrophilic aromatic substitution by the cysteine-27 proton
Source: Chem Sci. 2017 May 17;8(7):5078–86. doi: 10.1039/c7sc00496f (PMC6100217; doi:10.1039/c7sc00496f)
Supplement: Supplementary file 1 [file SC-008-C7SC00496F-s001.zip › coord/model1-reactant.xyz]

34
HBPS + C27 reactant
C       -5.0580630       -1.4555440       -1.0478370
H       -5.7851620       -2.1073410       -0.5496510
H       -5.4649130       -1.1620710       -2.0258400
H       -4.1452670       -2.0327710       -1.2225910
C       -4.7500360       -0.2152840       -0.2092670
H       -4.0083930        0.4099370       -0.7143700
H       -5.6564740        0.3767490       -0.0414860
S       -4.0820600       -0.5993910        1.4686570
H       -2.7886770       -0.7540520        1.0626070
C        2.3667200        2.1392540        0.6739470
C        1.6749480        1.0568980        0.0958170
C        0.3593800        1.2855450       -0.3465160
C       -0.2306330        2.5434940       -0.2228950
C        0.4673850        3.6012670        0.3616180
C        1.7748490        3.3961560        0.8113100
C        2.4198060       -0.2382470       -0.0406240
C        3.5717500       -0.2590020       -0.8470810
C        4.4128680       -1.3702540       -0.9165280
C        4.1099080       -2.4994160       -0.1479970
C        2.9700610       -2.5096210        0.6516220
C        2.1057930       -1.3996940        0.7128860
O        1.0418610       -1.4789830        1.5379020
S       -0.6534280       -0.0579910       -1.1555960
O       -1.0133260       -0.9029350        0.1195820
O       -1.8753840        0.7039070       -1.6545120
H        2.7071580       -3.3781360        1.2480790
H        4.7548810       -3.3746940       -0.1798720
H        5.2909070       -1.3521870       -1.5565430
H        3.8059950        0.6299040       -1.4277640
H        2.3343590        4.2091930        1.2679170
H       -0.0017960        4.5773950        0.4620460
H       -1.2418480        2.6617810       -0.6046750
H        3.3815990        1.9776390        1.0285840
H        0.1918100       -1.1924490        1.0500860
