# Supplementary material for: Desulfination by 2′-hydroxybiphenyl-2-sulfinate desulfinase proceeds via electrophilic aromatic substitution by the cysteine-27 proton
Source: Chem Sci. 2017 May 17;8(7):5078–86. doi: 10.1039/c7sc00496f (PMC6100217; doi:10.1039/c7sc00496f)
Supplement: Supplementary file 1 [file SC-008-C7SC00496F-s001.zip › coord/model1-ts.xyz]

34
HBPS + C27 transition state
C        2.0045120       -3.3088370       -0.3723480
H        1.7241850       -3.7006780       -1.3566990
H        2.5246350       -4.1046930        0.1810810
H        1.0952030       -3.0528190        0.1767020
C        2.9049690       -2.0816140       -0.4987640
H        3.1485900       -1.6847500        0.4884700
H        3.8451520       -2.3430490       -0.9998320
S        2.1880370       -0.6995870       -1.4960120
H        1.3390900        0.2260800       -0.4593620
C       -1.3978990        2.4485310       -0.9242600
C       -0.8252170        1.2885960       -0.3712000
C        0.5502460        1.2944690       -0.0175990
C        1.2792610        2.4895460       -0.2006140
C        0.7024290        3.6311210       -0.7500850
C       -0.6478470        3.6101180       -1.1212350
C       -1.7475840        0.1370960       -0.1003010
C       -2.7403980        0.3160210        0.8798620
C       -3.7083420       -0.6510530        1.1529800
C       -3.7005510       -1.8422360        0.4217430
C       -2.7272850       -2.0486820       -0.5521080
C       -1.7447550       -1.0802920       -0.8210120
O       -0.8959510       -1.3681570       -1.8419500
S        1.0537830        0.3777500        1.9724340
O        0.8353340       -1.0927630        1.7965190
O        2.4954400        0.7765570        2.0943310
H       -2.6949640       -2.9669750       -1.1306840
H       -4.4433780       -2.6127910        0.6144310
H       -4.4518500       -0.4767710        1.9260200
H       -2.7394960        1.2477460        1.4397790
H       -1.1157560        4.4912710       -1.5538630
H        1.2949000        4.5333540       -0.8880730
H        2.3245550        2.4937080        0.1012960
H       -2.4490220        2.4315350       -1.2037010
H        0.0412260       -1.0735940       -1.6998530
