# Supplementary material for: Desulfination by 2′-hydroxybiphenyl-2-sulfinate desulfinase proceeds via electrophilic aromatic substitution by the cysteine-27 proton
Source: Chem Sci. 2017 May 17;8(7):5078–86. doi: 10.1039/c7sc00496f (PMC6100217; doi:10.1039/c7sc00496f)
Supplement: Supplementary file 1 [file SC-008-C7SC00496F-s001.zip › coord/model2-reactant.xyz]

49
HBPS + C27 + H60 reactant
H        0.5525420       -2.8601870       -3.7888550
C        1.2814350       -2.2941750       -3.1990720
H        0.8006260       -1.3783690       -2.8444050
C        1.8078400       -3.1302070       -2.0325660
H        2.3235520       -4.0241830       -2.4000200
H        2.5273870       -2.5610310       -1.4374510
S        0.5034620       -3.7762280       -0.8994730
H        0.2162460       -2.5997890       -0.2786790
H        2.1100120       -2.0018560       -3.8592510
H       -8.0240370        1.6980330       -0.3883600
C       -7.1069480        1.3689610        0.1170870
H       -7.3857960        0.8692410        1.0499040
C       -6.2913070        0.4156120       -0.7742020
H       -6.9303060       -0.4295740       -1.0658240
H       -6.0068560        0.9285380       -1.7019440
N       -5.1221810       -0.9349450        0.9991080
C       -5.0531820       -0.1109970       -0.1081480
C       -3.8623310       -1.1933340        1.3191400
H       -3.5367160       -1.8151340        2.1415530
N       -2.9828680       -0.5834890        0.4834020
H       -1.9482600       -0.6293880        0.5269040
C       -3.7314960        0.1147090       -0.4363290
H       -3.2692780        0.6892250       -1.2253000
H       -6.5204930        2.2578090        0.3766010
C        4.1248890        0.7437590       -0.1221590
C        2.7917290        0.8416700        0.3221340
C        2.3053890       -0.1883640        1.1469850
C        3.1174680       -1.2591690        1.5215740
C        4.4326700       -1.3419640        1.0624480
C        4.9373940       -0.3332580        0.2364850
C        2.0178400        2.0611510       -0.0817590
C        0.9245460        2.0276380       -0.9837450
C        0.3685620        3.2372330       -1.4372050
C        0.8558950        4.4661360       -1.0003220
C        1.9162380        4.5116800       -0.0892550
C        2.4843070        3.3158420        0.3501100
H        2.6892900       -2.0093120        2.1818060
H        5.0592800       -2.1828150        1.3496000
H        5.9605830       -0.3814930       -0.1279440
H       -0.4603600        3.1761010       -2.1357580
H        0.4017420        5.3856920       -1.3613760
H        2.2977040        5.4625670        0.2721790
H        3.3177810        3.3400830        1.0476170
H        4.5167090        1.5262940       -0.7667610
O        0.4132580        0.8788180       -1.4855680
H        0.2348310        0.2121730       -0.7431860
S        0.5747830       -0.1685880        1.8275710
O       -0.1765120       -0.6600000        0.5094200
O        0.5922050       -1.2743270        2.8617240
