# Supplementary material for: Desulfination by 2′-hydroxybiphenyl-2-sulfinate desulfinase proceeds via electrophilic aromatic substitution by the cysteine-27 proton
Source: Chem Sci. 2017 May 17;8(7):5078–86. doi: 10.1039/c7sc00496f (PMC6100217; doi:10.1039/c7sc00496f)
Supplement: Supplementary file 1 [file SC-008-C7SC00496F-s001.zip › coord/model2-ts.xyz]

49
HBPS + C27 + H60 transition state
H        0.2924620       -3.3563000        3.4568880
C       -0.6745290       -3.4133690        2.9452710
H       -1.3717200       -2.7551470        3.4738760
C       -0.5462070       -3.0073420        1.4751760
H        0.1252200       -3.6974260        0.9527260
H       -1.5219160       -3.0646530        0.9798280
S        0.1099140       -1.2964340        1.2762860
H       -0.8005590       -0.9444500       -0.0284310
H       -1.0425940       -4.4453050        3.0295340
H        8.8270410        0.1810240       -0.7223590
C        7.7808570       -0.1203490       -0.5818840
H        7.7413910       -0.8804170        0.2043180
C        6.8999400        1.0828190       -0.2017150
H        7.3186630        1.5581340        0.6964930
H        6.9345570        1.8352440       -1.0002690
N        5.1202410       -0.1192480        1.1079840
C        5.4696480        0.7091110        0.0584990
C        3.8037850       -0.2504040        1.0272970
H        3.1780850       -0.8342220        1.6867760
N        3.2840890        0.4478700       -0.0145560
H        2.2956790        0.5086560       -0.2846530
C        4.3382610        1.0679410       -0.6456060
H        4.1949180        1.6892610       -1.5170060
H        7.4289590       -0.5827260       -1.5111960
C       -4.2504000       -0.7613410       -0.7260760
C       -2.9912090       -0.1823240       -0.5012940
C       -1.8253240       -0.8585680       -0.9502620
C       -1.9847920       -2.0724810       -1.6496070
C       -3.2399770       -2.6400670       -1.8627380
C       -4.3821810       -1.9829760       -1.3930860
C       -2.9587900        1.1803490        0.1269950
C       -2.6409530        1.4143570        1.4842390
C       -2.7562840        2.7103530        2.0120320
C       -3.1629980        3.7786990        1.2160060
C       -3.4616450        3.5664640       -0.1328060
C       -3.3600510        2.2766790       -0.6561440
H       -1.0922700       -2.5542680       -2.0439150
H       -3.3307890       -3.5817340       -2.3996650
H       -5.3693000       -2.4088230       -1.5548190
H       -2.5092980        2.8493760        3.0600860
H       -3.2361030        4.7747620        1.6457380
H       -3.7688000        4.3908970       -0.7702880
H       -3.6000940        2.0990570       -1.7012970
H       -5.1372290       -0.2396000       -0.3740450
O       -2.2949890        0.4266550        2.3561040
H       -1.5768120       -0.1644790        2.0003240
S       -0.2791340        0.4208360       -1.9623270
O        0.5662780        0.9809000       -0.8482440
O        0.4230640       -0.6141730       -2.7855800
