# Supplementary material for: Desulfination by 2′-hydroxybiphenyl-2-sulfinate desulfinase proceeds via electrophilic aromatic substitution by the cysteine-27 proton
Source: Chem Sci. 2017 May 17;8(7):5078–86. doi: 10.1039/c7sc00496f (PMC6100217; doi:10.1039/c7sc00496f)
Supplement: Supplementary file 1 [file SC-008-C7SC00496F-s001.zip › coord/model3-reactant.xyz]

56
HBPS + C27 + R70 reactant
H       -0.9282540        2.4553490       -3.9045290
C       -0.3323280        2.8691350       -3.0850970
H       -0.9435080        2.8458190       -2.1789170
C        0.9633240        2.0808880       -2.9002700
H        1.5657050        2.1116710       -3.8134620
H        1.5722490        2.5060770       -2.0970450
S        0.7228120        0.2824860       -2.5543070
H        0.4460150        0.3721110       -1.2222800
H       -0.1080250        3.9180460       -3.3198700
H        6.2290280       -3.1636240       -2.3848440
C        5.7210840       -2.2217750       -2.1529110
H        5.0018170       -2.0226520       -2.9548400
C        5.0217130       -2.2902410       -0.7905020
H        4.3037690       -3.1211100       -0.7910170
H        5.7610240       -2.5250710       -0.0111190
C        4.2837820       -0.9942650       -0.4278570
H        4.9923120       -0.1519990       -0.4529240
H        3.5176780       -0.7709920       -1.1801760
C        3.6078710       -1.0801140        0.9503280
H        2.9039850       -1.9174380        0.9561730
H        4.3444140       -1.2857910        1.7382430
N        2.8238230        0.1012480        1.3094720
H        1.7888310        0.0688050        1.0981470
C        3.2994430        1.1859590        1.9028630
N        4.6376920        1.2954900        2.1714240
H        4.9854620        2.1758510        2.5188540
H        5.2866710        0.7696540        1.6070250
N        2.4763660        2.1670050        2.2816200
H        2.8537290        2.9868440        2.7301450
H        1.4270550        2.0445580        2.2789110
H        6.4730850       -1.4238640       -2.1744160
C       -3.9684450        0.7379460       -0.8111820
C       -2.9881990        0.2245840        0.0566020
C       -2.1393720        1.1430890        0.7023670
C       -2.2998260        2.5182600        0.5369360
C       -3.2927050        3.0077540       -0.3149030
C       -4.1202770        2.1135610       -0.9987520
C       -2.9376220       -1.2507630        0.3091550
C       -2.5199490       -2.1621590       -0.6809690
C       -2.5780620       -3.5415640       -0.4424660
C       -3.0339920       -4.0253230        0.7811180
C       -3.4335950       -3.1359520        1.7840870
C       -3.3829780       -1.7644500        1.5384420
H       -1.6346580        3.1817600        1.0818310
H       -3.4193290        4.0792520       -0.4438300
H       -4.8943040        2.4838010       -1.6650310
H       -2.2493440       -4.2125920       -1.2296540
H       -3.0716910       -5.0974400        0.9531630
H       -3.7864070       -3.5047450        2.7422300
H       -3.7062470       -1.0650490        2.3042770
H       -4.6301920        0.0435910       -1.3215790
O       -2.0622460       -1.7805260       -1.9092330
H       -1.7914390       -0.8483760       -1.9207370
S       -0.7724960        0.5395220        1.7895920
O        0.2202290       -0.0241760        0.7166130
O       -0.1928400        1.8649290        2.3442660
