# Supplementary material for: Desulfination by 2′-hydroxybiphenyl-2-sulfinate desulfinase proceeds via electrophilic aromatic substitution by the cysteine-27 proton
Source: Chem Sci. 2017 May 17;8(7):5078–86. doi: 10.1039/c7sc00496f (PMC6100217; doi:10.1039/c7sc00496f)
Supplement: Supplementary file 1 [file SC-008-C7SC00496F-s001.zip › coord/model3-ts.xyz]

56
HBPS + C27 + R70 transition state
H       -0.0412800       -3.8470440        0.6020530
C        0.2968470       -3.1818210        1.4044190
H        1.3510820       -2.9534870        1.2285580
C       -0.5404000       -1.9007120        1.4388230
H       -1.5949060       -2.1360150        1.6228230
H       -0.2096110       -1.2582140        2.2638680
S       -0.4450000       -0.9143950       -0.1186900
H        0.7677780        0.0908980        0.4646000
H        0.2103550       -3.7220540        2.3570930
H       -8.3485940       -2.8028660        0.0235920
C       -7.5506930       -2.1985640        0.4668770
H       -7.0674270       -2.8025010        1.2432510
C       -6.5416340       -1.7494620       -0.5971190
H       -6.1240920       -2.6302620       -1.1026740
H       -7.0656850       -1.1732130       -1.3725420
C       -5.3920090       -0.9041260       -0.0290050
H       -5.8136600       -0.0636400        0.5425070
H       -4.8070140       -1.4910020        0.6897740
C       -4.4591530       -0.3832150       -1.1353650
H       -4.0063290       -1.2307360       -1.6589500
H       -5.0348340        0.1814960       -1.8789080
N       -3.3497660        0.4512700       -0.6735760
H       -2.4194050        0.0049000       -0.5030290
C       -3.4039240        1.7711210       -0.5087510
N       -4.6090810        2.4033400       -0.4325300
H       -4.6304320        3.4110340       -0.4094750
H       -5.4137970        1.9150830       -0.0733750
N       -2.2895380        2.4935220       -0.4762190
H       -2.2465380        3.3558620        0.0495510
H       -1.3598110        2.0992090       -0.7244820
H       -8.0189150       -1.3378500        0.9588010
C        3.9300050       -0.3716810        1.7617910
C        3.0371870        0.0199720        0.7545650
C        1.8057280        0.6437730        1.1224100
C        1.5562490        0.8692470        2.4948940
C        2.4519740        0.4679280        3.4824530
C        3.6497920       -0.1512750        3.1124950
C        3.3952910       -0.2666220       -0.6678310
C        3.6191950       -1.5865620       -1.1110380
C        3.9721450       -1.8496730       -2.4384840
C        4.1216860       -0.8028290       -3.3483360
C        3.9214550        0.5127420       -2.9293750
C        3.5605700        0.7639340       -1.6046260
H        0.6486390        1.4024100        2.7681860
H        2.2290950        0.6508730        4.5303510
H        4.3683560       -0.4542420        3.8690260
H        4.1271730       -2.8789330       -2.7568620
H        4.3951620       -1.0198050       -4.3769200
H        4.0387710        1.3377040       -3.6248760
H        3.4158250        1.7889420       -1.2824520
H        4.8588810       -0.8584600        1.4796160
O        3.4799810       -2.6057660       -0.2005620
H        3.5622140       -3.4538230       -0.6555900
S        1.1327790        2.4605290        0.0429100
O        0.3211720        1.9460950       -1.1299370
O        0.2465160        3.0956200        1.0808060
