# Supplementary material for: Desulfination by 2′-hydroxybiphenyl-2-sulfinate desulfinase proceeds via electrophilic aromatic substitution by the cysteine-27 proton
Source: Chem Sci. 2017 May 17;8(7):5078–86. doi: 10.1039/c7sc00496f (PMC6100217; doi:10.1039/c7sc00496f)
Supplement: Supplementary file 1 [file SC-008-C7SC00496F-s001.zip › coord/model4-reactant.xyz]

71
HBPS + C27 + H60 + R70 reactant
H        0.6190400       -2.2349400       -3.9172110
C        1.3497460       -2.5803080       -3.1784990
H        1.8965050       -1.7121630       -2.8000630
C        0.6634320       -3.3358520       -2.0428440
H        0.1227580       -4.2082540       -2.4229350
H        1.3916810       -3.6936190       -1.3105860
S       -0.6172440       -2.3584260       -1.1412840
H        0.2129330       -1.5226810       -0.4659580
H        2.0669410       -3.2382960       -3.6859950
H       -5.6400320        4.8924850        0.2222330
C       -4.9399590        4.0508270        0.1752920
H       -5.3346340        3.3194590       -0.5370380
C       -3.5410180        4.5216880       -0.2576550
H       -3.6229350        5.0365960       -1.2238170
H       -3.1605720        5.2596600        0.4586880
N       -2.6930260        2.3943380       -1.3103320
C       -2.5414340        3.4081050       -0.3836240
C       -1.6331700        1.6107520       -1.1561630
H       -1.4105860        0.7243840       -1.7364470
N       -0.8050170        2.0618200       -0.1721130
H        0.0066210        1.5445050        0.2089830
C       -1.3775790        3.2067730        0.3331920
H       -0.9211350        3.7676540        1.1351390
H       -4.9073300        3.5814520        1.1653550
H       -7.5460410       -2.8395940       -2.2187590
C       -6.5045840       -2.8201900       -1.8815590
H       -5.8687930       -2.7039630       -2.7662640
C       -6.2673640       -1.6847010       -0.8795160
H       -6.5311670       -0.7257820       -1.3451140
H       -6.9448990       -1.8056740       -0.0220590
C       -4.8162500       -1.6217810       -0.3851580
H       -4.5411600       -2.5777030        0.0822340
H       -4.1352110       -1.4947170       -1.2347450
C       -4.5870900       -0.4659500        0.6001850
H       -4.8314950        0.4846560        0.1189040
H       -5.2475650       -0.5469040        1.4730180
N       -3.2011010       -0.3373360        1.0548990
H       -2.6056890        0.2816050        0.5128680
C       -2.6095790       -1.0287320        2.0394070
N       -3.3556470       -1.8570540        2.8229890
H       -2.8636400       -2.5072670        3.4169170
H       -4.2595790       -2.1607900        2.4989180
N       -1.3270030       -0.8555340        2.2975150
H       -0.8137320       -1.3839030        2.9968940
H       -0.6612910       -0.3549530        1.6659290
H       -6.2793510       -3.7966410       -1.4369280
C        4.7997640       -1.2755660       -0.6772900
C        3.9203070       -0.4669100        0.0610760
C        3.1239900       -1.0836450        1.0427790
C        3.2318620       -2.4491350        1.3060110
C        4.1182040       -3.2359210        0.5675520
C        4.8995490       -2.6458200       -0.4302260
C        3.8862860        1.0075590       -0.1875750
C        3.4000080        1.5393870       -1.3964400
C        3.3927090        2.9207100       -1.6192610
C        3.8732750        3.7924980       -0.6414560
C        4.3659820        3.2859820        0.5625650
C        4.3670020        1.9060100        0.7760440
H        2.6114470       -2.8684250        2.0932040
H        4.2040940       -4.2995770        0.7735510
H        5.5954700       -3.2476930       -1.0081250
H        3.0047660        3.3110560       -2.5580860
H        3.8615190        4.8628130       -0.8257210
H        4.7453420        3.9551320        1.3283640
H        4.7496880        1.5047140        1.7096320
H        5.4159560       -0.8162090       -1.4448420
O        2.9317430        0.6593890       -2.3400250
H        2.5700970        1.1517880       -3.0886220
S        1.9004750       -0.1042090        2.0316110
O        0.7860000        0.1310380        0.9259710
O        1.3757930       -1.1297250        3.0404930
