# Supplementary material for: Desulfination by 2′-hydroxybiphenyl-2-sulfinate desulfinase proceeds via electrophilic aromatic substitution by the cysteine-27 proton
Source: Chem Sci. 2017 May 17;8(7):5078–86. doi: 10.1039/c7sc00496f (PMC6100217; doi:10.1039/c7sc00496f)
Supplement: Supplementary file 1 [file SC-008-C7SC00496F-s001.zip › coord/model4-ts.xyz]

71
HBPS + C27 + H60 + R70 transition state
H        0.7838220       -1.9381950       -3.7712810
C        1.5231860       -2.4025050       -3.1094240
H        2.3755380       -1.7228770       -3.0269860
C        0.9209330       -2.6859560       -1.7318050
H        0.0734880       -3.3751550       -1.8137070
H        1.6646960       -3.1725240       -1.0887350
S        0.3350920       -1.1718120       -0.8595870
H        1.7402060       -1.0399330        0.1183890
H        1.8636580       -3.3356120       -3.5783020
H       -6.2913220        4.2447770        0.2620390
C       -5.4518440        3.5461870        0.1679490
H       -5.4789560        3.1091560       -0.8348180
C       -4.1093480        4.2582050        0.4051350
H       -4.0265740        5.1000240       -0.2949480
H       -4.0883890        4.6871600        1.4145360
N       -2.6205800        2.7850750       -0.9918120
C       -2.9198760        3.3596850        0.2297540
C       -1.5217020        2.0756480       -0.7913140
H       -0.9970890        1.4874030       -1.5311810
N       -1.0930040        2.1574760        0.4971500
H       -0.3077870        1.6513890        0.9070430
C       -1.9816120        2.9737100        1.1648430
H       -1.8643770        3.2126470        2.2113960
H       -5.5998700        2.7379920        0.8942140
H       -7.2321850       -3.0010940       -2.9733940
C       -6.3585420       -3.2800250       -2.3756090
H       -5.6764740       -3.8414260       -3.0242900
C       -5.6720560       -2.0405720       -1.7886520
H       -5.3802200       -1.3618990       -2.6005480
H       -6.3922130       -1.4839290       -1.1726220
C       -4.4341370       -2.3769580       -0.9446840
H       -4.7122020       -3.0954620       -0.1591200
H       -3.6825430       -2.8837320       -1.5627440
C       -3.8033170       -1.1239140       -0.3169880
H       -3.4806780       -0.4302590       -1.0985190
H       -4.5404500       -0.5797850        0.2860680
N       -2.6235580       -1.3887980        0.5106240
H       -1.6839410       -1.3382300        0.0639660
C       -2.6341030       -1.6250300        1.8175490
N       -3.7704920       -2.0247370        2.4511710
H       -3.8817010       -1.8215180        3.4324210
H       -4.6057690       -2.2147990        1.9218050
N       -1.5200420       -1.4821330        2.5337030
H       -1.3953360       -1.9657910        3.4102860
H       -0.7088760       -0.9572540        2.1711270
H       -6.6986790       -3.9589010       -1.5846060
C        5.0982990       -0.6655040       -0.4430960
C        3.8379250       -0.1982890       -0.0526530
C        2.9479080       -1.0841010        0.6284740
C        3.3977690       -2.3928320        0.9200220
C        4.6540800       -2.8408140        0.5217200
C        5.5105830       -1.9709730       -0.1604690
C        3.4506070        1.2041630       -0.3952630
C        3.2829270        1.6042400       -1.7360350
C        2.9305630        2.9208490       -2.0519860
C        2.7552280        3.8648020       -1.0401480
C        2.9389300        3.4966290        0.2934540
C        3.2801570        2.1778050        0.5997210
H        2.7440140       -3.0426870        1.4966710
H        4.9715560       -3.8538280        0.7534260
H        6.4998960       -2.3015710       -0.4640300
H        2.7909710        3.2029990       -3.0937080
H        2.4771130        4.8823390       -1.2980670
H        2.8146550        4.2248640        1.0886120
H        3.4325300        1.8950570        1.6362750
H        5.7650360        0.0055890       -0.9768880
O        3.4802820        0.6637640       -2.7148500
H        3.2356870        1.0355250       -3.5723360
S        1.8904380       -0.3445440        2.4260750
O        0.6010530        0.2707350        1.8952760
O        1.5964990       -1.6337030        3.1345650
