# Supplementary material for: Desulfination by 2′-hydroxybiphenyl-2-sulfinate desulfinase proceeds via electrophilic aromatic substitution by the cysteine-27 proton
Source: Chem Sci. 2017 May 17;8(7):5078–86. doi: 10.1039/c7sc00496f (PMC6100217; doi:10.1039/c7sc00496f)
Supplement: Supplementary file 1 [file SC-008-C7SC00496F-s001.zip › coord/model5-reactant.xyz]

80
HBPS + C27 + H60 + R70 + S25 reactant
H        6.0488660        0.7604210        4.0921280
C        4.9840770        0.8577590        4.3290190
H        4.8903740        1.3145570        5.3207140
C        4.2796390        1.7086200        3.2797690
H        3.2122600        1.8038820        3.5350790
H        4.7060760        2.7249390        3.2799780
O        4.4338500        1.1030920        2.0008820
H        3.8726550        1.5816100        1.3512450
H        4.5488590       -0.1464450        4.3660990
H       -0.3582750       -1.5861560        3.9676460
C       -1.2542730       -1.9908210        3.4858310
H       -1.8189810       -1.1607820        3.0518650
C       -0.8838380       -3.0206220        2.4211300
H       -0.3233860       -3.8523190        2.8592000
H       -1.7762580       -3.4384100        1.9482310
S        0.2189770       -2.3758970        1.0887890
H       -0.6900390       -1.6115840        0.4332240
H       -1.8781810       -2.4585960        4.2583590
H        5.0065640        4.1916670       -2.7250970
C        4.2827230        3.4345470       -2.4037630
H        4.8403880        2.6085360       -1.9496630
C        3.2745260        4.0306580       -1.4017620
H        3.8166270        4.4331910       -0.5382130
H        2.7576240        4.8759860       -1.8713990
N        2.5008620        2.1709410        0.1301450
C        2.2504400        3.0473340       -0.9110320
C        1.3947770        1.4454150        0.2695900
H        1.2388140        0.6668330        1.0052480
N        0.4442570        1.8046770       -0.6309380
H       -0.4394900        1.2852710       -0.8014180
C        0.9755110        2.8206880       -1.3911980
H        0.4175960        3.2871340       -2.1892370
H        3.7718610        3.0520810       -3.2941340
H        7.3549700       -2.7471460        1.1132520
C        6.2675350       -2.7671110        0.9858570
H        5.8154590       -2.3999580        1.9131370
C        5.8342880       -1.9077560       -0.2056910
H        6.1677870       -0.8748530       -0.0454960
H        6.3342220       -2.2641990       -1.1184960
C        4.3143700       -1.9114320       -0.4111790
H        3.9557030       -2.9418420       -0.5482480
H        3.8231160       -1.5261050        0.4892060
C        3.8962670       -1.0453740       -1.6067830
H        4.2327010       -0.0173200       -1.4494010
H        4.3694110       -1.3847990       -2.5364920
N        2.4467740       -0.9685700       -1.8136430
H        1.9586800       -0.2348730       -1.3114530
C        1.6843820       -1.8213050       -2.5106840
N        2.2715820       -2.8458330       -3.1915150
H        1.6676160       -3.5677590       -3.5548650
H        3.1893380       -3.1531290       -2.9103630
N        0.3808430       -1.6269550       -2.6002410
H       -0.2516150       -2.2726500       -3.0601290
H       -0.1491690       -0.9374390       -2.0190960
H        5.9660090       -3.8134480        0.8547880
C       -5.0368370       -0.7791770        1.4431290
C       -4.2781980       -0.2220850        0.4005030
C       -3.7514540       -1.0932210       -0.5701740
C       -4.0074550       -2.4636520       -0.5240260
C       -4.7712340       -2.9984120        0.5154360
C       -5.2820040       -2.1519450        1.5037150
C       -4.0909280        1.2601620        0.3350470
C       -3.3475800        1.9518770        1.3099120
C       -3.2022670        3.3420830        1.2469060
C       -3.7980730        4.0645000        0.2123020
C       -4.5438020        3.3992070       -0.7625100
C       -4.6817010        2.0114350       -0.6914800
H       -3.5967520       -3.0870900       -1.3133190
H       -4.9723360       -4.0658510        0.5503560
H       -5.8810810       -2.5563940        2.3148850
H       -2.6175790        3.8558200        2.0075210
H       -3.6784630        5.1433540        0.1742600
H       -5.0149960        3.9519020       -1.5691190
H       -5.2634870        1.4880660       -1.4441570
H       -5.4440640       -0.1213600        2.2054680
O       -2.7693100        1.2164180        2.3145360
H       -2.2530620        1.8003870        2.8855740
S       -2.6980490       -0.4588900       -1.9576340
O       -1.3638510       -0.1356270       -1.1564540
O       -2.4575350       -1.7084570       -2.8052130
