# Supplementary material for: Desulfination by 2′-hydroxybiphenyl-2-sulfinate desulfinase proceeds via electrophilic aromatic substitution by the cysteine-27 proton
Source: Chem Sci. 2017 May 17;8(7):5078–86. doi: 10.1039/c7sc00496f (PMC6100217; doi:10.1039/c7sc00496f)
Supplement: Supplementary file 1 [file SC-008-C7SC00496F-s001.zip › coord/model5-ts.xyz]

80
HBPS + C27 + H60 + R70 + S25 transition state
H        5.8446290        1.4811360        3.7884070
C        4.7979680        1.7301700        3.9933380
H        4.7649480        2.3926070        4.8655860
C        4.1622030        2.4062590        2.7843510
H        3.1148590        2.6617330        3.0097550
H        4.6886440        3.3493070        2.5671550
O        4.2317430        1.5287800        1.6653990
H        3.7484410        1.9262820        0.9038010
H        4.2671370        0.8048570        4.2412940
H       -0.5317620       -0.7109930        3.9655990
C       -1.4172020       -1.2683470        3.6408640
H       -2.2328370       -0.5546030        3.4967890
C       -1.1366750       -2.0339100        2.3474150
H       -0.3298620       -2.7600790        2.4933540
H       -2.0249800       -2.6015980        2.0438600
S       -0.6662280       -0.9412370        0.9417660
H       -2.2054110       -1.0095060        0.1959280
H       -1.6978010       -1.9618790        4.4451640
H        5.5840910        2.3251020       -3.7171670
C        4.6859250        1.9087840       -3.2465760
H        5.0052500        1.1649130       -2.5085340
C        3.8488750        3.0164100       -2.5777380
H        4.4570360        3.5348800       -1.8288130
H        3.5745770        3.7630130       -3.3334450
N        2.5455930        2.2777820       -0.5380150
C        2.6088240        2.5024170       -1.9033270
C        1.3331250        1.7911120       -0.3038660
H        0.9419050        1.4846190        0.6555080
N        0.6103540        1.6904260       -1.4449440
H       -0.2936760        1.2265480       -1.5441790
C        1.4088550        2.1351790       -2.4753310
H        1.0620480        2.1544160       -3.4974050
H        4.1064410        1.3918730       -4.0193820
H        7.2498110       -2.4000240        2.4089820
C        6.2585640       -2.7959440        2.1646430
H        5.6965800       -2.8835510        3.1017580
C        5.5327990       -1.8868080        1.1676490
H        5.4336230       -0.8766360        1.5819040
H        6.1430380       -1.7856980        0.2583640
C        4.1370770       -2.3994100        0.7815560
H        4.2162550       -3.3978350        0.3241040
H        3.5208650       -2.5249680        1.6808120
C        3.4365640       -1.4183080       -0.1686750
H        3.3193280       -0.4548980        0.3324620
H        4.0551430       -1.2328320       -1.0553860
N        2.1000810       -1.8286750       -0.6175910
H        1.2707480       -1.5163050       -0.0780440
C        1.8323120       -2.5106130       -1.7250050
N        2.7908830       -3.2555190       -2.3375060
H        2.7170760       -3.4416670       -3.3254010
H        3.6928530       -3.3741220       -1.9052830
N        0.6107200       -2.4752100       -2.2587180
H        0.2657250       -3.2243430       -2.8403670
H       -0.0778020       -1.7670120       -1.9740790
H        6.3940260       -3.8080590        1.7635570
C       -5.4339290       -0.2429850        1.0675000
C       -4.2333400       -0.0062860        0.3873000
C       -3.4801840       -1.1166220       -0.1015330
C       -4.0024550       -2.4166080        0.0888750
C       -5.1972630       -2.6332880        0.7696360
C       -5.9192660       -1.5398220        1.2580530
C       -3.7622840        1.4033670        0.2272070
C       -3.3973700        2.1793720        1.3458740
C       -2.9702870        3.5028770        1.1914480
C       -2.9145590        4.0815500       -0.0766070
C       -3.2919260        3.3389110       -1.1964750
C       -3.7068480        2.0154970       -1.0334110
H       -3.4573290       -3.2550210       -0.3378120
H       -5.5720910       -3.6438880        0.9070330
H       -6.8607780       -1.6922300        1.7781250
H       -2.6807820        4.0781960        2.0687100
H       -2.5801980        5.1092940       -0.1832740
H       -3.2643430        3.7819970       -2.1869910
H       -4.0116240        1.4429770       -1.9034100
H       -5.9950600        0.6032900        1.4532600
O       -3.4796550        1.5967860        2.5846370
H       -3.1223260        2.2003420        3.2490140
S       -2.6724070       -1.0333000       -2.1651580
O       -1.3208440       -0.3471730       -2.0239880
O       -2.4885820       -2.4941910       -2.4551220
