# Supplementary material for: Desulfination by 2′-hydroxybiphenyl-2-sulfinate desulfinase proceeds via electrophilic aromatic substitution by the cysteine-27 proton
Source: Chem Sci. 2017 May 17;8(7):5078–86. doi: 10.1039/c7sc00496f (PMC6100217; doi:10.1039/c7sc00496f)
Supplement: Supplementary file 1 [file SC-008-C7SC00496F-s001.zip › coord/model6-reactant.xyz]

80
HBPS + C27 + H60 + R70 + G73 reactant
H       -0.6953790       -0.5805840        4.5240300
C       -1.4458490       -1.1059340        3.9243130
H       -1.8853220       -0.3925070        3.2211460
C       -0.8279880       -2.2958000        3.1929350
H       -0.3910310       -3.0069370        3.9008870
H       -1.5794610       -2.8325340        2.6086430
S        0.5650850       -1.8550500        2.0633240
H       -0.1609350       -1.1936070        1.1226690
H       -2.2422040       -1.4517610        4.5955670
H        4.8822660        5.3882490       -1.9438680
C        4.3018720        4.5618300       -1.5181340
H        4.7840430        4.2550950       -0.5842510
C        2.8454030        4.9862880       -1.2589990
H        2.8395980        5.8602850       -0.5957340
H        2.3818440        5.3016910       -2.2014280
N        2.1867030        3.4988410        0.6672340
C        2.0078400        3.9038610       -0.6425560
C        1.2977440        2.5356520        0.8648910
H        1.1474650        1.9934310        1.7890720
N        0.5566810        2.2868810       -0.2523490
H       -0.1357670        1.5240080       -0.3808760
C        1.0026610        3.1561160       -1.2229940
H        0.5729830        3.1723500       -2.2134640
H        4.3462240        3.7201540       -2.2186880
H        7.4568740       -0.3741130        3.5215130
C        6.4690310       -0.6698720        3.1533650
H        5.7382100       -0.4420510        3.9373480
C        6.1228450        0.0563700        1.8482190
H        6.1579200        1.1416060        2.0117810
H        6.8912040       -0.1644270        1.0932970
C        4.7412890       -0.3285750        1.3028860
H        4.6905960       -1.4174020        1.1645660
H        3.9647820       -0.0823760        2.0367900
C        4.4121090        0.3862300       -0.0171770
H        4.4027540        1.4681580        0.1367510
H        5.1805730        0.1894640       -0.7765200
N        3.0972100        0.0460760       -0.5641750
H        2.3301800        0.6705310       -0.3404260
C        2.7821180       -1.0758260       -1.2294590
N        3.7516810       -1.9508730       -1.5853770
H        3.4662480       -2.8476640       -1.9606680
H        4.6745400       -1.8736400       -1.1935450
N        1.5301810       -1.3104160       -1.5998190
H        1.3071700       -2.2201820       -1.9892120
H        0.7207720       -0.7610190       -1.2458560
H        6.4764770       -1.7571290        3.0129530
N       -0.4484710       -4.4057850       -0.7636350
H       -0.8085580       -3.5577480       -1.2105790
C        0.0048970       -5.3965220       -1.6979940
H       -0.7782150       -5.5932740       -2.4479160
H        0.1522330       -6.3739930       -1.2033560
C        1.2777710       -5.1664770       -2.4814960
O        1.9864510       -4.1740360       -2.4182900
C       -4.9063470       -0.0975710        1.2641050
C       -3.9419170        0.1917620        0.2850690
C       -3.2460400       -0.8837470       -0.2959970
C       -3.5328630       -2.2023990        0.0595850
C       -4.5018410       -2.4705690        1.0284940
C       -5.1857650       -1.4135860        1.6352830
C       -3.7235370        1.6126110       -0.1297610
C       -3.1314620        2.5494560        0.7377240
C       -2.9681300        3.8831150        0.3466430
C       -3.3949820        4.3025840       -0.9135150
C       -3.9883870        3.3904850       -1.7885760
C       -4.1456600        2.0616580       -1.3897310
H       -2.9889320       -3.0053500       -0.4278920
H       -4.7232500       -3.4981730        1.3038170
H       -5.9435830       -1.6117230        2.3882140
H       -2.4969080        4.5886460        1.0278550
H       -3.2608360        5.3399250       -1.2059890
H       -4.3261790        3.7074880       -2.7702080
H       -4.6087120        1.3464900       -2.0630720
H       -5.4460390        0.7236680        1.7269470
O       -2.7162110        2.1068270        1.9687030
H       -2.2827510        2.8297090        2.4413260
S       -1.9280670       -0.5794510       -1.5614440
O       -0.7506350       -0.0802970       -0.6242550
O       -1.5811240       -1.9846980       -2.0581740
H        0.2486370       -4.1485730       -0.0710890
H        1.5735620       -6.0044480       -3.1503910
