# Supplementary material for: Desulfination by 2′-hydroxybiphenyl-2-sulfinate desulfinase proceeds via electrophilic aromatic substitution by the cysteine-27 proton
Source: Chem Sci. 2017 May 17;8(7):5078–86. doi: 10.1039/c7sc00496f (PMC6100217; doi:10.1039/c7sc00496f)
Supplement: Supplementary file 1 [file SC-008-C7SC00496F-s001.zip › coord/model6-ts.xyz]

80
HBPS + C27 + H60 + R70 + G73 transition state
H        0.9361910        0.0232500        4.3675660
C        1.5121240        0.8198610        3.8841360
H        2.4576820        0.3880930        3.5447920
C        0.7355880        1.4190040        2.7127460
H       -0.2114170        1.8497360        3.0570510
H        1.3088840        2.2375210        2.2610780
S        0.3450520        0.1994900        1.3891560
H        1.7893230        0.5537570        0.4896950
H        1.7310470        1.5898960        4.6363920
H       -5.7455830       -4.7974290       -1.8143200
C       -4.9472050       -4.1403810       -1.4499270
H       -4.9977980       -4.1127200       -0.3571380
C       -3.5664800       -4.6381070       -1.9086120
H       -3.4301100       -5.6733010       -1.5691600
H       -3.5231310       -4.6580670       -3.0044560
N       -2.1578780       -3.7207640       -0.0355790
C       -2.4370890       -3.7991230       -1.3877990
C       -1.1226410       -2.9031820        0.0665770
H       -0.6314680       -2.6066540        0.9826140
N       -0.7168810       -2.4452060       -1.1486220
H        0.0119150       -1.7547120       -1.3232630
C       -1.5527610       -3.0072630       -2.0898870
H       -1.4447540       -2.8053120       -3.1450550
H       -5.1421350       -3.1287570       -1.8246820
H       -7.3564950        0.3268580        4.1148200
C       -6.4510130        0.8206760        3.7477100
H       -5.7532010        0.9050360        4.5886710
C       -5.8271570        0.0384970        2.5847740
H       -5.6013800       -0.9856090        2.9093300
H       -6.5629490       -0.0548420        1.7737900
C       -4.5472260        0.6855030        2.0362470
H       -4.7592290        1.7294330        1.7594490
H       -3.7821860        0.7318020        2.8214700
C       -3.9801610       -0.0769110        0.8268720
H       -3.7199850       -1.1002730        1.1134340
H       -4.7346680       -0.1576980        0.0359670
N       -2.7714440        0.5132050        0.2498360
H       -1.8475710        0.2506700        0.6286870
C       -2.7410590        1.4184120       -0.7286030
N       -3.8720080        2.0846450       -1.0935560
H       -3.7702310        2.8148490       -1.7864610
H       -4.5912220        2.2279350       -0.4015460
N       -1.6174820        1.6528070       -1.3964750
H       -1.5131130        2.5308610       -1.8935110
H       -0.7937470        1.0472060       -1.3058320
H       -6.7265560        1.8368000        3.4412000
N        0.1739100        4.5180570       -0.3686660
H        0.5698060        3.7116740       -0.8530100
C       -0.1502920        5.5869610       -1.2766640
H        0.7233530        5.8192450       -1.9049300
H       -0.3483450        6.5255360       -0.7292640
C       -1.3218030        5.4262530       -2.2229080
O       -2.0469800        4.4473870       -2.3020940
C        5.1657320        0.1321640        0.8694630
C        3.9205530       -0.1777750        0.3128170
C        2.9788670        0.8710010        0.0805160
C        3.3639170        2.1974690        0.3897050
C        4.6063650        2.4856990        0.9473010
C        5.5144710        1.4491770        1.1839150
C        3.5980660       -1.6076970        0.0192050
C        3.3864510       -2.5273260        1.0652730
C        3.0920140       -3.8672760        0.7898350
C        3.0207840       -4.3147010       -0.5295150
C        3.2512820       -3.4255280       -1.5804280
C        3.5337400       -2.0876440       -1.2965390
H        2.6736600        3.0061650        0.1664480
H        4.8711590        3.5123970        1.1846300
H        6.4930210        1.6625100        1.6047330
H        2.9168350       -4.5580000        1.6121740
H        2.7855820       -5.3556290       -0.7303750
H        3.2067330       -3.7656750       -2.6101580
H        3.7194650       -1.3964300       -2.1128450
H        5.8700470       -0.6724250        1.0610070
O        3.4885970       -2.0638710        2.3510060
H        3.1891900       -2.7458070        2.9662220
S        1.9485650        0.9047700       -1.8833170
O        0.7359920        0.0110280       -1.7067770
O        1.5357930        2.3522440       -1.9514470
H       -0.6284770        4.2135370        0.1725890
H       -1.5211680        6.3063110       -2.8725470
