# Supplementary material for: Desulfination by 2′-hydroxybiphenyl-2-sulfinate desulfinase proceeds via electrophilic aromatic substitution by the cysteine-27 proton
Source: Chem Sci. 2017 May 17;8(7):5078–86. doi: 10.1039/c7sc00496f (PMC6100217; doi:10.1039/c7sc00496f)
Supplement: Supplementary file 1 [file SC-008-C7SC00496F-s001.zip › coord/mpwb1k-reactant.xyz]

89
HBPS + C27 + H60 + R70 + G73 + S25 reactant (MPWB1K)
H       -6.1443260       -1.3422180        3.7678820
C       -5.1835210       -1.8493040        3.8137700
H       -5.2603930       -2.6699370        4.5235380
C       -4.7946210       -2.3575540        2.4501150
H       -3.8270780       -2.8648510        2.5080470
H       -5.5249080       -3.0983090        2.1109750
O       -4.7325220       -1.2797430        1.5571880
H       -4.3304590       -1.5840610        0.7304160
H       -4.4441710       -1.1417520        4.1808080
H        0.6361390       -0.7271980        4.1900120
C        1.5355490       -0.2378810        3.8240580
H        1.9407510       -0.8397270        3.0151070
C        1.2309990        1.1639370        3.3497510
H        0.7790450        1.7561230        4.1419750
H        2.1365840        1.6771480        3.0393890
S        0.0406880        1.2358250        1.9843010
H        0.7781430        0.5997430        1.0556730
H        2.2683700       -0.2123280        4.6294050
H       -5.5571630       -2.2908770       -4.0259640
C       -4.7666140       -1.8576200       -3.4173650
H       -5.2329980       -1.2354840       -2.6565640
C       -3.9139990       -2.9426930       -2.7755440
H       -4.5441060       -3.5918040       -2.1701040
H       -3.4745160       -3.5663950       -3.5520080
N       -3.0401750       -1.9901390       -0.6332020
C       -2.8246880       -2.4027410       -1.9178130
C       -1.8813080       -1.5538590       -0.1958140
H       -1.6955950       -1.1380450        0.7814230
N       -0.9277240       -1.6554810       -1.1350300
H        0.0329000       -1.2894070       -1.0654120
C       -1.5125580       -2.1942330       -2.2379010
H       -0.9589100       -2.3868210       -3.1366520
H       -4.1622170       -1.2150810       -4.0537230
H       -6.6365190        3.0454830        2.2126190
C       -5.5624810        2.9305700        2.0898120
H       -5.2044420        2.2866950        2.8900610
C       -5.2229050        2.3443830        0.7346730
H       -5.7170490        1.3800410        0.6216790
H       -5.6169650        2.9944210       -0.0503280
C       -3.7312400        2.1555920        0.5354390
H       -3.2023800        3.0868230        0.7534850
H       -3.3531320        1.4168720        1.2411430
C       -3.4124520        1.6949750       -0.8749780
H       -3.8496440        0.7160520       -1.0487630
H       -3.8563090        2.3630420       -1.6156800
N       -1.9979340        1.5691110       -1.1503090
H       -1.5815370        0.6575520       -1.0771880
C       -1.1742650        2.5729280       -1.4191260
N       -1.6474400        3.8180130       -1.5288340
H       -0.9865020        4.5655890       -1.6439070
H       -2.5667870        4.0366330       -1.2074130
N        0.0988860        2.3406350       -1.6387880
H        0.7299440        3.1179250       -1.7209660
H        0.5152440        1.4265950       -1.4402090
H       -5.1055180        3.9101910        2.2223280
N        2.7164700        4.0360900        0.0823520
H        2.7333880        3.1493360       -0.4104930
C        3.0845450        5.1334290       -0.7446630
H        3.9659790        4.8759340       -1.3363720
H        3.3995770        6.0000520       -0.1504160
C        2.0661220        5.6649740       -1.7008630
O        0.9472340        5.2290020       -1.8261770
C        4.3702900       -1.9676800        1.7724270
C        3.6644710       -1.6653260        0.6156660
C        3.5636270       -0.3320130        0.2277640
C        4.1587800        0.6713640        0.9699810
C        4.8527740        0.3543840        2.1258400
C        4.9638730       -0.9668070        2.5226790
C        3.0468280       -2.7551940       -0.1780980
C        1.7657650       -3.2040590        0.1303310
C        1.1856410       -4.2313650       -0.5975830
C        1.8820370       -4.8232380       -1.6353100
C        3.1583700       -4.3935250       -1.9521940
C        3.7273400       -3.3645880       -1.2217200
H        4.0791830        1.6917110        0.6265650
H        5.3161520        1.1379110        2.7062980
H        5.5140150       -1.2214420        3.4158130
H        0.1843630       -4.5587820       -0.3536470
H        1.4208790       -5.6224480       -2.1951870
H        3.7053710       -4.8508770       -2.7612070
H        4.7191650       -3.0126240       -1.4625260
H        4.4509110       -2.9994190        2.0804310
O        1.1266810       -2.6001390        1.1550390
H        0.2383680       -2.9438260        1.2341720
S        2.7343760        0.0818920       -1.3251930
O        1.2512290       -0.1117720       -0.9318290
O        2.9840160        1.5613620       -1.4598930
H        1.8216220        4.1580930        0.5260270
H        2.3806680        6.5318630       -2.3042070
