# Supplementary material for: Desulfination by 2′-hydroxybiphenyl-2-sulfinate desulfinase proceeds via electrophilic aromatic substitution by the cysteine-27 proton
Source: Chem Sci. 2017 May 17;8(7):5078–86. doi: 10.1039/c7sc00496f (PMC6100217; doi:10.1039/c7sc00496f)
Supplement: Supplementary file 1 [file SC-008-C7SC00496F-s001.zip › coord/mpwb1k-ts.xyz]

89
HBPS + C27 + H60 + R70 + G73 + S25 transition state (MPWB1K)
H       -6.0465870       -1.8929940        3.6007600
C       -4.9903300       -2.1461350        3.6490960
H       -4.8648780       -2.9768820        4.3397980
C       -4.4741720       -2.5089840        2.2794090
H       -3.4157140       -2.7805140        2.3452310
H       -5.0079220       -3.3872890        1.9060980
O       -4.6496390       -1.4202990        1.4147350
H       -4.2994630       -1.6533090        0.5411020
H       -4.4530630       -1.2859640        4.0417120
H        0.8332850       -1.0294200        3.8518600
C        1.6998900       -0.4190180        3.6079110
H        2.4410770       -1.0711800        3.1509800
C        1.3145560        0.7001420        2.6671190
H        0.5845780        1.3590810        3.1334900
H        2.1880260        1.3098450        2.4375690
S        0.6075120        0.0987390        1.1113620
H        2.2321810       -0.2443230        0.4485100
H        2.1139580       -0.0203610        4.5344180
H       -5.7651080       -1.1683720       -4.1624380
C       -4.9424430       -0.9312620       -3.4911150
H       -5.3643270       -0.5789950       -2.5524060
C       -4.0579800       -2.1477300       -3.2589150
H       -4.6605580       -2.9630180       -2.8613860
H       -3.6572750       -2.4908830       -4.2114900
N       -3.0813660       -1.8995060       -0.9653900
C       -2.9256660       -1.8992940       -2.3252140
C       -1.8935980       -1.6456840       -0.4697030
H       -1.6438570       -1.5705650        0.5732580
N       -0.9833030       -1.4690800       -1.4340530
H       -0.0080560       -1.2311510       -1.3133510
C       -1.6209230       -1.6305970       -2.6245520
H       -1.1051200       -1.5438610       -3.5610420
H       -4.3710190       -0.1154250       -3.9287070
H       -6.5847160        2.7488050        2.9545150
C       -5.5165190        2.8464230        2.7769380
H       -5.0004930        2.3527830        3.5983700
C       -5.1169900        2.2392750        1.4492770
H       -5.3805190        1.1822960        1.4302780
H       -5.6733280        2.7195270        0.6417330
C       -3.6305180        2.3737020        1.1956430
H       -3.3377910        3.4273710        1.2284640
H       -3.0793720        1.8800280        1.9960350
C       -3.2083880        1.7533830       -0.1211900
H       -3.4928580        0.7048720       -0.1404530
H       -3.7134680        2.2221800       -0.9663150
N       -1.7824520        1.8064030       -0.3364040
H       -1.1964870        1.1024140        0.1110780
C       -1.1150710        2.8296980       -0.8310010
N       -1.7490850        3.9440520       -1.2312210
H       -1.1863720        4.7286630       -1.5042710
H       -2.6688250        4.1319910       -0.8891170
N        0.1880200        2.7456840       -0.9850110
H        0.7219560        3.5608330       -1.2271210
H        0.6752410        1.8988560       -0.7219540
H       -5.2690650        3.9063600        2.8204020
N        2.7709590        4.3838140        0.5143330
H        2.9323410        3.6209380       -0.1261830
C        2.9467600        5.6744180       -0.0578890
H        3.9043690        5.7281010       -0.5809470
H        3.0235690        6.4412670        0.7209810
C        1.9076120        6.1794920       -1.0113490
O        0.9185320        5.5724870       -1.3415480
C        4.6092350       -2.5482770        1.0256870
C        3.5442530       -1.9878690        0.3412510
C        3.4040070       -0.5876690        0.3131490
C        4.3595390        0.2044880        0.9590670
C        5.4158500       -0.3681700        1.6374660
C        5.5416210       -1.7485790        1.6681630
C        2.5349240       -2.8664660       -0.2936640
C        1.6370040       -3.5816520        0.4973170
C        0.6868150       -4.4055610       -0.0863670
C        0.6350490       -4.5412730       -1.4609750
C        1.5320520       -3.8565880       -2.2608260
C        2.4666450       -3.0237770       -1.6705160
H        4.2561220        1.2791800        0.9091380
H        6.1406110        0.2546240        2.1393190
H        6.3666470       -2.2056120        2.1931250
H       -0.0115040       -4.9422040        0.5406590
H       -0.1126730       -5.1810690       -1.9035010
H        1.5002120       -3.9608520       -3.3336790
H        3.1654590       -2.4794480       -2.2882120
H        4.6998450       -3.6234720        1.0656800
O        1.7472860       -3.4522400        1.8356940
H        0.9844320       -3.8321100        2.2659150
S        2.9118140        0.3958830       -1.5905570
O        1.5199600        0.0002660       -1.8549530
O        3.0076360        1.7973390       -1.1385650
H        1.8689220        4.2627850        0.9420830
H        2.0794660        7.1939230       -1.4068320
