# Supplementary material for: Desulfination by 2′-hydroxybiphenyl-2-sulfinate desulfinase proceeds via electrophilic aromatic substitution by the cysteine-27 proton
Source: Chem Sci. 2017 May 17;8(7):5078–86. doi: 10.1039/c7sc00496f (PMC6100217; doi:10.1039/c7sc00496f)
Supplement: Supplementary file 1 [file SC-008-C7SC00496F-s001.zip › coord/neutral_R70-ts.xyz]

88
HBPS + C27 + H60 + R70 (NH1 deprotonated) + G73 + S25 transition state
H       -5.8830930       -3.3379470        3.8964910
C       -5.7920070       -2.3512290        3.4287280
H       -5.5956620       -1.6105220        4.2130110
C       -4.6708450       -2.3535960        2.3968070
H       -4.5837220       -1.3536800        1.9432150
H       -3.7107350       -2.5633350        2.8975780
O       -4.9500280       -3.3324250        1.4092980
H       -4.2902830       -3.2364210        0.6814030
H       -6.7498120       -2.1117110        2.9539820
H       -0.0476080       -1.4478370        4.0777210
C        0.9613640       -1.0240040        4.0404070
H        1.6355900       -1.8038680        3.6732150
C        1.0040710        0.2137220        3.1427750
H        0.3534670        1.0001740        3.5389220
H        2.0190860        0.6285080        3.1141110
S        0.4658650       -0.1075930        1.4120210
H        2.0238900       -0.0907560        0.7792860
H        1.2618070       -0.7666190        5.0658520
H       -5.9492780       -1.5169450       -4.0876950
C       -4.9307470       -1.4042030       -3.7002410
H       -4.7675950       -0.3419400       -3.4888730
C       -4.7296480       -2.2588850       -2.4448400
H       -5.4654790       -1.9764720       -1.6806880
H       -4.9372510       -3.3129420       -2.6771810
N       -3.0376050       -2.7571950       -0.6495010
C       -3.3549010       -2.1479590       -1.8520930
C       -1.7675420       -2.4587050       -0.4140730
H       -1.1916400       -2.7602010        0.4480570
N       -1.2469540       -1.6927770       -1.4032070
H       -0.3140660       -1.2797600       -1.4281230
C       -2.2470360       -1.4821600       -2.3284790
H       -2.0874560       -0.8719660       -3.2030660
H       -4.2377250       -1.6967130       -4.4977190
H       -6.9648750        2.3690190        2.5221610
C       -5.9124960        2.6282760        2.3548590
H       -5.3382780        2.2577680        3.2129080
C       -5.3870180        2.0366970        1.0420360
H       -5.5142520        0.9449390        1.0589850
H       -6.0018490        2.4040880        0.2082640
C       -3.9177180        2.3789510        0.7657720
H       -3.7889570        3.4664410        0.7250220
H       -3.2881620        2.0010830        1.5839420
C       -3.4275120        1.7887710       -0.5659700
H       -3.4866060        0.6947210       -0.5384750
H       -4.0779520        2.1416680       -1.3729180
N       -2.0644380        2.1408100       -0.9287440
H       -1.3186920        1.6233180       -0.4803680
C       -1.7562720        3.3715490       -1.4642580
N       -2.6858580        4.2606470       -1.6478970
H       -2.3036260        5.0484030       -2.1700790
N       -0.4254870        3.5190570       -1.8365030
H       -0.0472240        4.4535210       -1.7525500
H        0.2429270        2.7955520       -1.5883470
H       -5.8326780        3.7222440        2.3523010
N        1.8822610        4.1799430        1.0391190
H        1.5635620        3.3796210        0.4957510
C        2.9583920        4.8466980        0.3431850
H        3.6660100        4.0978130       -0.0383160
H        3.5472620        5.4776040        1.0342160
C        2.6152740        5.7506980       -0.8228560
O        1.4943120        6.0170520       -1.2089030
C        5.2450380       -1.4367750        1.2119740
C        4.0283920       -1.3208720        0.5198250
C        3.3298050       -0.0796790        0.5612240
C        3.9059750        0.9945620        1.2776560
C        5.1128200        0.8584160        1.9595160
C        5.7871690       -0.3665040        1.9284640
C        3.5974870       -2.4900420       -0.3098410
C        2.4403280       -3.2648530       -0.0648510
C        2.1829530       -4.4006270       -0.8492790
C        3.0410400       -4.7748520       -1.8792250
C        4.1826450       -4.0129050       -2.1445930
C        4.4463370       -2.8917600       -1.3589110
H        3.3758790        1.9433960        1.2988260
H        5.5234980        1.6986740        2.5139410
H        6.7296320       -0.4903040        2.4554260
H        1.2877430       -4.9723910       -0.6260970
H        2.8130830       -5.6530460       -2.4775990
H        4.8566410       -4.2835180       -2.9522840
H        5.3325130       -2.2942650       -1.5565410
H        5.7713560       -2.3874410        1.1843790
O        1.5703880       -3.0400080        0.9579380
H        1.3510610       -2.0857440        1.1119800
S        2.5428160        0.5503010       -1.4180810
O        1.3477470       -0.3319910       -1.6346740
O        2.1710640        1.9820290       -1.1272380
H        1.0869380        4.7996080        1.1678450
H        3.5003160        6.2118010       -1.3214400
