# Supplementary material for: Desulfination by 2′-hydroxybiphenyl-2-sulfinate desulfinase proceeds via electrophilic aromatic substitution by the cysteine-27 proton
Source: Chem Sci. 2017 May 17;8(7):5078–86. doi: 10.1039/c7sc00496f (PMC6100217; doi:10.1039/c7sc00496f)
Supplement: Supplementary file 1 [file SC-008-C7SC00496F-s001.zip › coord/neutral_R70_ne-reactant.xyz]

88
HBPS + C27 + H60 + R70 (NE deprotonated) + G73 + S25 reactant
H       -5.6878870       -2.5741120        4.0734450
C       -6.1295470       -2.0021520        3.2498450
H       -6.4828970       -1.0413300        3.6427790
C       -5.1081580       -1.7900980        2.1423270
H       -5.5592870       -1.1926100        1.3327540
H       -4.2567000       -1.2085450        2.5305110
O       -4.6805800       -3.0531790        1.6603060
H       -3.9987850       -2.8913500        0.9617090
H       -6.9922970       -2.5633880        2.8734940
H       -0.3846230       -0.3539370        5.0218970
C        0.5340410       -0.7186000        4.5507200
H        0.2547200       -1.4545470        3.7906480
C        1.3332690        0.4330030        3.9327490
H        1.6381490        1.1402520        4.7109700
H        2.2429380        0.0644510        3.4530770
S        0.3976040        1.4361560        2.6907190
H        0.8318490        0.8318540        1.5490620
H        1.1348670       -1.2300460        5.3146630
H       -5.1742740       -2.6923430       -4.2263240
C       -4.3168340       -2.1944750       -3.7600940
H       -4.5315460       -1.1215190       -3.7093320
C       -4.0488540       -2.7723210       -2.3645270
H       -4.9458990       -2.6633480       -1.7424360
H       -3.8813430       -3.8564310       -2.4487760
N       -2.7580070       -2.3166600       -0.2621250
C       -2.8950650       -2.1459400       -1.6289910
C       -1.6592170       -1.6503950        0.0768190
H       -1.2716800       -1.5386630        1.0791670
N       -1.0748320       -1.0710410       -0.9927600
H       -0.1934500       -0.5277850       -0.9516120
C       -1.8497540       -1.3709200       -2.0897900
H       -1.6033920       -1.0010360       -3.0726230
H       -3.4543840       -2.3291870       -4.4233250
H       -6.8258290        3.2795100        1.7373360
C       -5.9174550        2.7501950        1.4242760
H       -6.2245290        1.8157900        0.9397700
C       -5.0584680        3.6021210        0.4826490
H       -5.6539520        3.8902060       -0.3963680
H       -4.7872010        4.5408090        0.9880000
C       -3.7885100        2.8758820        0.0314060
H       -3.2016830        2.5707450        0.9071880
H       -4.0516740        1.9490260       -0.4940440
C       -2.8778880        3.7018180       -0.8829610
H       -3.4478100        4.0021100       -1.7833370
H       -2.6250460        4.6442860       -0.3523200
N       -1.7094480        2.9240680       -1.2277290
C       -0.6905920        3.4975760       -1.7684600
N       -0.6110990        4.8408940       -2.1491140
H        0.3166570        5.2523610       -2.1494000
H       -1.3082720        5.4408280       -1.7323050
N        0.4188300        2.7402560       -2.1022310
H        1.2881140        3.2421160       -2.2204060
H        0.5321050        1.8995360       -1.5369020
H       -5.3583880        2.4806080        2.3279500
N        1.9818810        4.7902410        1.0002860
H        1.6457580        3.9859340        1.5253830
C        3.2182250        4.4664050        0.3039580
H        3.3677130        3.3802700        0.1282150
H        4.1016470        4.8032810        0.8727290
C        3.3365380        5.0561180       -1.0613260
O        2.4261150        5.5786790       -1.6889270
C        3.8985110       -3.0606210        1.4097880
C        3.3357100       -2.3295720        0.3492550
C        3.5375310       -0.9375890        0.3193920
C        4.3170020       -0.3115640        1.2928850
C        4.8796500       -1.0527250        2.3335380
C        4.6611460       -2.4327620        2.3954400
C        2.5937830       -3.0556300       -0.7277450
C        1.3720570       -3.7085220       -0.4768350
C        0.6995270       -4.3849230       -1.5018930
C        1.2375940       -4.4263140       -2.7875460
C        2.4553270       -3.7967980       -3.0552940
C        3.1158590       -3.1202870       -2.0284090
H        4.4680880        0.7612990        1.2058540
H        5.4847390       -0.5590430        3.0903770
H        5.0911210       -3.0211910        3.2019650
H       -0.2555880       -4.8595930       -1.2896880
H        0.7000330       -4.9455010       -3.5762050
H        2.8815950       -3.8202150       -4.0536940
H        4.0567230       -2.6170710       -2.2300680
H        3.7377890       -4.1345020        1.4496680
O        0.8648530       -3.6607650        0.7962450
H       -0.0729260       -3.8990660        0.7755170
S        2.7610070        0.1422020       -0.9972920
O        1.3061880        0.2737780       -0.4352850
O        3.5176430        1.4607600       -0.8105840
H        1.2597960        5.0310900        0.3261910
H        4.3415770        4.9623330       -1.5213730
