# Supplementary material for: Desulfination by 2′-hydroxybiphenyl-2-sulfinate desulfinase proceeds via electrophilic aromatic substitution by the cysteine-27 proton
Source: Chem Sci. 2017 May 17;8(7):5078–86. doi: 10.1039/c7sc00496f (PMC6100217; doi:10.1039/c7sc00496f)
Supplement: Supplementary file 1 [file SC-008-C7SC00496F-s001.zip › coord/neutral_R70_nh1-reactant.xyz]

88
HBPS + C27 + H60 + R70 (NH1 deprotonated) + G73 + S25 reactant
H       -5.2052690       -2.6332450        3.8698000
C       -5.8668690       -1.9675470        3.3050720
H       -6.1106390       -1.1023050        3.9325750
C       -5.1953800       -1.5218200        2.0117340
H       -5.8599440       -0.8268670        1.4713880
H       -4.2740370       -0.9668740        2.2487230
O       -4.9086570       -2.6635610        1.2189740
H       -4.3640530       -2.3834220        0.4459240
H       -6.7920560       -2.5128640        3.0877190
H       -0.0883130       -1.2419230        4.3892840
C        0.9348490       -1.0196490        4.0672510
H        1.1366040       -1.5946550        3.1595850
C        1.1160560        0.4784750        3.8264440
H        0.9112360        1.0447140        4.7411740
H        2.1439090        0.7032250        3.5294560
S       -0.0165560        1.2039390        2.5636070
H        0.6400680        0.7765450        1.4498750
H        1.6248880       -1.3651320        4.8489140
H       -5.4222240       -2.0290360       -4.5099170
C       -4.7318610       -1.5101970       -3.8337510
H       -5.3259400       -0.9564020       -3.0991380
C       -3.7923950       -2.5120920       -3.1335150
H       -4.3925090       -3.2473900       -2.5846720
H       -3.2336180       -3.0677930       -3.8977440
N       -3.0949080       -1.7554720       -0.8207310
C       -2.8194400       -1.8887260       -2.1712580
C       -2.0243950       -1.1703160       -0.2910350
H       -1.8939790       -0.9085510        0.7505500
N       -1.0770240       -0.9138090       -1.2240900
H       -0.1263220       -0.5246950       -1.0292520
C       -1.5663410       -1.3684130       -2.4259740
H       -0.9909490       -1.2974700       -3.3367020
H       -4.1614410       -0.7815600       -4.4199180
H       -6.5311820        3.5025310        2.2347840
C       -5.6414050        2.9354120        1.9366690
H       -5.9794510        1.9992110        1.4769540
C       -4.7608570        3.7389910        0.9715760
H       -5.3505500        4.0176150        0.0867420
H       -4.4628780        4.6829160        1.4490070
C       -3.5036680        2.9802670        0.5269480
H       -2.9004500        2.7092460        1.4027480
H       -3.8054520        2.0344400        0.0525260
C       -2.6381700        3.7881860       -0.4430060
H       -3.2347860        4.0983170       -1.3174930
H       -2.2848870        4.7094460        0.0285790
N       -1.4666500        3.0269620       -0.8494500
H       -1.6294630        2.0563890       -1.0849250
C       -0.4408400        3.6305480       -1.5543450
N       -0.4232430        4.9172770       -1.7129020
H        0.4365210        5.1948610       -2.1860490
N        0.4869520        2.7198950       -2.0514570
H        1.3280170        3.1513130       -2.4131180
H        0.7003180        1.9146380       -1.4585010
H       -5.0903310        2.6735820        2.8476070
N        2.4444470        5.5431170        0.3437740
H        1.5019790        5.2324320        0.1142140
C        3.4083030        4.4826850        0.1010660
H        3.0594770        3.5341940        0.5291610
H        4.3586240        4.6995620        0.6184910
C        3.7706050        4.1904450       -1.3410920
O        3.2798160        4.7663140       -2.2996610
C        3.6632750       -3.1660590        1.6628080
C        3.1445080       -2.4601890        0.5638930
C        3.4273720       -1.0871060        0.4609740
C        4.2343810       -0.4541780        1.4073240
C        4.7482240       -1.1698360        2.4898900
C        4.4562770       -2.5310660        2.6196920
C        2.3574060       -3.2030120       -0.4703550
C        1.0490010       -3.6548890       -0.2152100
C        0.3397180       -4.3733820       -1.1851310
C        0.9254880       -4.6517980       -2.4198050
C        2.2246270       -4.2168520       -2.6916870
C        2.9234260       -3.4993400       -1.7184730
H        4.4490100        0.6015100        1.2626940
H        5.3744960       -0.6711480        3.2257500
H        4.8504260       -3.0998800        3.4578640
H       -0.6774370       -4.6954160       -0.9744090
H        0.3610760       -5.2028830       -3.1669480
H        2.6872400       -4.4249310       -3.6517870
H        3.9305000       -3.1476440       -1.9228540
H        3.4423160       -4.2260300        1.7566000
O        0.5026870       -3.3695870        1.0084190
H       -0.4517770       -3.5246050        0.9837700
S        2.7688130       -0.0494770       -0.9459990
O        1.2935710        0.1980720       -0.4656790
O        3.5781890        1.2358700       -0.7945590
H        2.6314460        6.3293940       -0.2743740
H        4.5324300        3.4013220       -1.4825550
