# Supplementary material for: Desulfination by 2′-hydroxybiphenyl-2-sulfinate desulfinase proceeds via electrophilic aromatic substitution by the cysteine-27 proton
Source: Chem Sci. 2017 May 17;8(7):5078–86. doi: 10.1039/c7sc00496f (PMC6100217; doi:10.1039/c7sc00496f)
Supplement: Supplementary file 1 [file SC-008-C7SC00496F-s001.zip › coord/reactant-smd.xyz]

89
HBPS + C27 + H60 + R70 + G73 + S25 reactant (SMD)
H       -6.2345070       -2.9944640        3.6060590
C       -5.2228590       -2.6051260        3.7683210
H       -4.8931590       -2.9165930        4.7664950
C       -4.2667650       -3.1296630        2.7077930
H       -3.2588720       -2.7259170        2.8880090
H       -4.1958620       -4.2271440        2.7804160
O       -4.7340710       -2.7467690        1.4149460
H       -4.0022010       -2.8503150        0.7644060
H       -5.2677850       -1.5107740        3.7455010
H        0.1269070       -0.2704670        4.5196860
C        1.0362710        0.2804780        4.2575330
H        1.5678250       -0.2810480        3.4824970
C        0.7139290        1.6958090        3.7915340
H        0.1821590        2.2510130        4.5705660
H        1.6249070        2.2524110        3.5562070
S       -0.4056360        1.7746920        2.3242580
H        0.4363410        1.2299100        1.4091990
H        1.6802680        0.3188840        5.1456840
H       -4.7933370       -3.3831800       -4.0410710
C       -4.1516430       -2.7745950       -3.3930920
H       -4.7979390       -2.2456570       -2.6835960
C       -3.1274710       -3.6576840       -2.6569660
H       -3.6564210       -4.4158080       -2.0680880
H       -2.5240620       -4.1955790       -3.3980980
N       -2.4784990       -2.7334820       -0.3879180
C       -2.2161800       -2.8909910       -1.7402030
C       -1.4908090       -1.9847620        0.0926270
H       -1.3813260       -1.6738110        1.1214510
N       -0.6110580       -1.6425060       -0.8776600
H        0.2093630       -1.0132690       -0.7664040
C       -1.0545090       -2.2132660       -2.0505900
H       -0.5157150       -2.0990950       -2.9798550
H       -3.6507150       -2.0276930       -4.0192260
H       -7.4324590        1.8882530        1.9120400
C       -6.3463050        1.9495870        1.7794910
H       -5.8856130        1.2431720        2.4794410
C       -5.9441040        1.6360930        0.3356500
H       -6.2945460        0.6298600        0.0699530
H       -6.4501090        2.3336440       -0.3465300
C       -4.4281450        1.7177550        0.1223860
H       -4.0749990        2.7270290        0.3694060
H       -3.9234010        1.0272130        0.8095060
C       -4.0158580        1.3665860       -1.3122850
H       -4.3554180        0.3590150       -1.5655980
H       -4.4873860        2.0399250       -2.0362790
N       -2.5621160        1.3661210       -1.5154330
H       -2.0814300        0.4998150       -1.3035400
C       -1.7829230        2.4336090       -1.7431730
N       -2.3311050        3.6356530       -2.0016490
H       -1.7223420        4.4086660       -2.2404870
H       -3.3107140        3.7254230       -2.2248670
N       -0.4542350        2.3156670       -1.7221890
H        0.0981480        3.1609810       -1.8409520
H        0.0352770        1.5109480       -1.3010790
H       -6.0321600        2.9597560        2.0701490
N        1.8535160        4.4218610        0.2462390
H        2.1670630        3.6390110       -0.3343630
C        1.9452020        5.6941760       -0.4316920
H        2.9770490        5.8699170       -0.7738790
H        1.7429730        6.5250790        0.2641550
C        1.0649800        5.9568990       -1.6259980
O        0.2643980        5.1663990       -2.1077230
C        4.8662430       -1.4287210        1.6908830
C        4.0898590       -1.1772400        0.5453500
C        3.7372110        0.1567310        0.2683940
C        4.1755300        1.2010140        1.0854350
C        4.9499900        0.9322070        2.2150290
C        5.2912490       -0.3894840        2.5198150
C        3.7124420       -2.3195090       -0.3463990
C        2.8206770       -3.3231200        0.0811820
C        2.5079620       -4.4048170       -0.7519040
C        3.0841610       -4.5045010       -2.0188240
C        3.9765400       -3.5236880       -2.4604860
C        4.2802490       -2.4470910       -1.6240970
H        3.9028390        2.2189870        0.8235800
H        5.2869780        1.7472300        2.8499340
H        5.8960730       -0.6112810        3.3948080
H        1.8095850       -5.1627920       -0.4038060
H        2.8339360       -5.3490200       -2.6547680
H        4.4335810       -3.5950220       -3.4427840
H        4.9780850       -1.6852210       -1.9597520
H        5.1466320       -2.4525110        1.9219340
O        2.2700470       -3.2024560        1.3286620
H        1.6449430       -3.9279140        1.4782140
S        2.6524590        0.5745280       -1.1765530
O        1.2263110        0.3592540       -0.5339010
O        2.8816960        2.0791940       -1.3636700
H        0.9077540        4.2262770        0.5637240
H        1.1724970        6.9663500       -2.0717990
