# Supplementary material for: Desulfination by 2′-hydroxybiphenyl-2-sulfinate desulfinase proceeds via electrophilic aromatic substitution by the cysteine-27 proton
Source: Chem Sci. 2017 May 17;8(7):5078–86. doi: 10.1039/c7sc00496f (PMC6100217; doi:10.1039/c7sc00496f)
Supplement: Supplementary file 1 [file SC-008-C7SC00496F-s001.zip › coord/reactant-wat1.xyz]

92
HBPS + C27 + H60 + R70 + G73 + S25 + H2O reactant
H       -6.5074340       -2.1962110        3.4601200
C       -5.4624390       -2.4740320        3.6336020
H       -5.4373700       -3.2818360        4.3737860
C       -4.8068230       -2.9187810        2.3328920
H       -3.7582910       -3.1987300        2.5228980
H       -5.3181000       -3.8161430        1.9474440
O       -4.8762120       -1.8589010        1.3863160
H       -4.3063910       -2.0797850        0.6174210
H       -4.9424190       -1.6045700        4.0490520
H        0.1245430       -0.7937840        4.4448780
C        1.0801930       -0.3235690        4.1919570
H        1.5650720       -0.9288180        3.4204110
C        0.8751620        1.1147550        3.7214310
H        0.3875820        1.7130540        4.4972640
H        1.8283000        1.5966650        3.4892970
S       -0.2272830        1.2902640        2.2507920
H        0.6110100        0.7711520        1.3190660
H        1.7182170       -0.3390400        5.0847490
H       -5.2648180       -2.6527080       -4.1962430
C       -4.5409630       -2.1526530       -3.5433410
H       -5.1010410       -1.5977190       -2.7834080
C       -3.5960450       -3.1783040       -2.8871290
H       -4.1888600       -3.9058060       -2.3204310
H       -3.0728120       -3.7393250       -3.6706520
N       -2.8716600       -2.2285160       -0.6564460
C       -2.5788080       -2.5663090       -1.9668900
C       -1.7606010       -1.6976360       -0.1581300
H       -1.6352330       -1.3194980        0.8480490
N       -0.7649200       -1.6665880       -1.0816620
H        0.1609210       -1.2174640       -0.9563650
C       -1.2714960       -2.2170530       -2.2386100
H       -0.6726320       -2.3183450       -3.1310750
H       -3.9790740       -1.4317130       -4.1471660
H       -7.2095370        2.2970690        2.1605340
C       -6.1199840        2.3258180        2.0547410
H       -5.6943490        1.6469010        2.8013060
C       -5.6925260        1.9170810        0.6413600
H       -6.0610500        0.9046970        0.4339600
H       -6.1684000        2.5851070       -0.0918380
C       -4.1701220        1.9378380        0.4439090
H       -3.7700030        2.9334090        0.6811420
H       -3.6983030        1.2359220        1.1404840
C       -3.7891660        1.5431890       -0.9894800
H       -4.1907670        0.5511170       -1.2110570
H       -4.2428670        2.2244040       -1.7210540
N       -2.3478910        1.4561730       -1.2473860
H       -1.9262500        0.5390350       -1.1691300
C       -1.5191720        2.4651920       -1.5592360
N       -1.9997560        3.7127720       -1.7740860
H       -1.3433560        4.4792450       -1.6356520
H       -2.9588230        3.9056000       -1.5339520
N       -0.2222990        2.2342950       -1.7222410
H        0.4042990        2.9653820       -2.0604060
H        0.2398160        1.3795610       -1.3750970
H       -5.7870350        3.3426610        2.2955890
N        2.2611490        4.1948590        0.7946020
H        2.3859480        3.3273050        0.2731390
C        2.4889710        5.3381740       -0.0604900
H        3.3734600        5.1685800       -0.6860220
H        2.7272680        6.2384190        0.5370740
C        1.3715210        5.7769300       -0.9804620
O        0.2187160        5.3833060       -0.9124460
C        4.4830310       -2.0718760        1.8355100
C        3.8225900       -1.6834060        0.6586340
C        3.7042090       -0.3073230        0.3931050
C        4.2577760        0.6447330        1.2508450
C        4.9173550        0.2370260        2.4114840
C        5.0251250       -1.1249220        2.7052810
C        3.3122690       -2.7353610       -0.2747210
C        2.2195600       -3.5525710        0.0717730
C        1.7781760       -4.5600170       -0.7936830
C        2.4209680       -4.7678810       -2.0144730
C        3.5085410       -3.9701700       -2.3763200
C        3.9416120       -2.9673130       -1.5064700
H        4.1648400        1.6953030        0.9952800
H        5.3469730        0.9789440        3.0787180
H        5.5390620       -1.4519040        3.6047860
H        0.9268190       -5.1756030       -0.5110400
H        2.0699220       -5.5538080       -2.6769040
H        4.0174770       -4.1274920       -3.3220180
H        4.7905190       -2.3464120       -1.7771260
H        4.5763550       -3.1307700        2.0583070
O        1.6077960       -3.3183090        1.2760480
H        0.8383050       -3.8955930        1.3682950
S        2.8102000        0.2754720       -1.1122090
O        1.3107960        0.0719970       -0.6868950
O        3.1223500        1.7896460       -1.0892210
H        1.3197280        4.1932810        1.1783190
H        1.6485100        6.5566320       -1.7211840
O        2.1549810        3.5971960       -2.7760270
H        2.6265540        2.8874630       -2.2607880
H        2.4337940        3.5045800       -3.6942850
