# Supplementary material for: Desulfination by 2′-hydroxybiphenyl-2-sulfinate desulfinase proceeds via electrophilic aromatic substitution by the cysteine-27 proton
Source: Chem Sci. 2017 May 17;8(7):5078–86. doi: 10.1039/c7sc00496f (PMC6100217; doi:10.1039/c7sc00496f)
Supplement: Supplementary file 1 [file SC-008-C7SC00496F-s001.zip › coord/reactant-wat2.xyz]

95
HBPS + C27 + H60 + R70 + G73 + S25 + 2H2O reactant
H       -5.4744830       -3.9847940        3.5681050
C       -4.3844030       -3.9775000        3.6734680
H       -4.0982920       -4.7771070        4.3663030
C       -3.7178070       -4.1772360        2.3188130
H       -2.6227280       -4.1696180        2.4397190
H       -3.9925270       -5.1645880        1.9121240
O       -4.1296910       -3.1407750        1.4366840
H       -3.5558820       -3.1553220        0.6391510
H       -4.0900620       -3.0169580        4.1090320
H        0.7426500       -1.1500910        4.4035470
C        1.5356260       -0.4445060        4.1355320
H        2.0902620       -0.8600990        3.2893040
C        0.9562710        0.9280730        3.7995660
H        0.3982460        1.3342480        4.6489030
H        1.7458030        1.6437950        3.5565740
S       -0.2608260        0.9267450        2.4114130
H        0.6103480        0.6943500        1.3969880
H        2.2254660       -0.3633090        4.9852840
H       -4.5300630       -3.6746520       -4.1588780
C       -3.9178550       -3.0538820       -3.4952270
H       -4.5613540       -2.6871290       -2.6887620
C       -2.7349600       -3.8614050       -2.9264790
H       -3.1189570       -4.7375660       -2.3908650
H       -2.1244110       -4.2401030       -3.7549570
N       -2.1770340       -2.8792460       -0.6630900
C       -1.8571240       -3.0748970       -1.9958280
C       -1.2057590       -2.1253900       -0.1605120
H       -1.1394370       -1.7752690        0.8613250
N       -0.2765590       -1.8163180       -1.1013980
H        0.5258220       -1.1725160       -0.9690440
C       -0.6780700       -2.4146820       -2.2758190
H       -0.1020600       -2.3294010       -3.1848510
H       -3.5634880       -2.1897940       -4.0678210
H       -7.2174300        0.3531050        2.6043730
C       -6.1711620        0.6321840        2.4397590
H       -5.5539070        0.0153450        3.1014600
C       -5.7683020        0.4302450        0.9748270
H       -5.9210250       -0.6221290        0.7047120
H       -6.4300660        1.0221200        0.3255520
C       -4.3063400        0.8056940        0.6924980
H       -4.1110610        1.8406940        1.0045290
H       -3.6422100        0.1670790        1.2857720
C       -3.9653670        0.6417950       -0.7949770
H       -4.1748590       -0.3852480       -1.1059580
H       -4.5989520        1.2900640       -1.4091790
N       -2.5578460        0.8814250       -1.1322600
H       -1.9461180        0.0753030       -1.1308110
C       -1.9693170        2.0670550       -1.3667870
N       -2.6940610        3.1951250       -1.4848510
H       -2.2018910        4.0719810       -1.3363340
H       -3.6972360        3.2045910       -1.3388160
N       -0.6497030        2.1210060       -1.5407610
H       -0.1989330        2.9792300       -1.8561040
H       -0.0134930        1.3744350       -1.2309920
H       -6.0501160        1.6778910        2.7494130
N        1.4392830        4.4181360        1.0233310
H        1.7283990        3.6162190        0.4634070
C        1.4352860        5.6189900        0.2179780
H        2.3208660        5.6401480       -0.4281050
H        1.5195340        6.5222010        0.8520660
C        0.2342850        5.8855570       -0.6622390
O       -0.8270250        5.2886990       -0.5928420
C        5.0989440       -1.2221390        1.5921240
C        4.3007900       -0.9266440        0.4750990
C        3.8626380        0.3994420        0.3101300
C        4.2375920        1.4012230        1.2069890
C        5.0377790        1.0879810        2.3069260
C        5.4649700       -0.2283940        2.5007840
C        3.9834460       -2.0118850       -0.5048330
C        3.1070340       -3.0625320       -0.1734710
C        2.8490800       -4.0920670       -1.0858610
C        3.4627840       -4.0894660       -2.3388680
C        4.3378610       -3.0581390       -2.6863940
C        4.5885280       -2.0348990       -1.7697730
H        3.8968020        2.4159980        1.0283920
H        5.3277880        1.8682750        3.0050140
H        6.0902180       -0.4812870        3.3524410
H        2.1620710       -4.8906140       -0.8139590
H        3.2553300       -4.8946330       -3.0377620
H        4.8227950       -3.0499300       -3.6574460
H        5.2712110       -1.2312250       -2.0296690
H        5.4393100       -2.2433560        1.7370260
O        2.5188720       -3.0322830        1.0642010
H        1.8834140       -3.7562680        1.1411070
S        2.7761690        0.8495280       -1.1121810
O        1.3844860        0.3025040       -0.6333430
O        2.7580280        2.3922850       -1.0077980
H        0.5176220        4.2171430        1.4023070
H        0.3490130        6.7340040       -1.3699860
O       -5.6292310        3.7391570       -1.1865430
H       -6.0516960        3.9502340       -0.3439700
H       -6.0443120        4.3097700       -1.8457510
O        1.3681100        4.0089840       -2.5915230
H        1.9931480        3.3979760       -2.1142970
H        1.6297990        4.0015160       -3.5193520
