# Supplementary material for: Desulfination by 2′-hydroxybiphenyl-2-sulfinate desulfinase proceeds via electrophilic aromatic substitution by the cysteine-27 proton
Source: Chem Sci. 2017 May 17;8(7):5078–86. doi: 10.1039/c7sc00496f (PMC6100217; doi:10.1039/c7sc00496f)
Supplement: Supplementary file 1 [file SC-008-C7SC00496F-s001.zip › coord/reactant-wat3.xyz]

98
HBPS + C27 + H60 + R70 + G73 + S25 + 3H2O reactant
H       -5.0747190       -4.8029790        3.1602820
C       -4.1788410       -4.2687000        3.4932240
H       -3.7851030       -4.7709440        4.3840380
C       -3.1346760       -4.2408130        2.3867610
H       -2.2376430       -3.7059150        2.7388140
H       -2.8292540       -5.2729540        2.1432040
O       -3.6853990       -3.5994460        1.2441140
H       -2.9789370       -3.4993960        0.5714450
H       -4.4713690       -3.2504670        3.7693100
H        0.6120580       -0.9966520        4.5741350
C        1.3433430       -0.2087250        4.3679000
H        2.0129680       -0.5622860        3.5787270
C        0.6499670        1.0921110        3.9664550
H       -0.0155090        1.4395920        4.7627780
H        1.3738660        1.8889540        3.7778880
S       -0.4454650        0.9561210        2.4855890
H        0.5167200        0.8856670        1.5332860
H        1.9425280       -0.0499810        5.2736300
H       -3.8668770       -3.9511280       -4.2530660
C       -3.3126040       -3.2451940       -3.6246440
H       -4.0232010       -2.7805810       -2.9326560
C       -2.1866480       -3.9624560       -2.8553660
H       -2.6126100       -4.7532610       -2.2292250
H       -1.5175460       -4.4539490       -3.5729750
N       -1.4777220       -3.0850500       -0.5856240
C       -1.3951500       -3.0407050       -1.9715750
C       -0.6954140       -2.1009310       -0.1425600
H       -0.5232790       -1.8450170        0.8936540
N       -0.1119730       -1.4343590       -1.1610880
H        0.5782000       -0.6570140       -1.0450650
C       -0.5405820       -2.0218350       -2.3331230
H       -0.1956590       -1.6825430       -3.2981510
H       -2.9098010       -2.4601570       -4.2733810
H       -7.3188110       -0.2161330        2.2378790
C       -6.2965950        0.1668310        2.1496930
H       -5.6586430       -0.4311460        2.8093250
C       -5.8027380        0.0970500        0.7000130
H       -5.8476690       -0.9444650        0.3565510
H       -6.4823340        0.6695030        0.0524330
C       -4.3693820        0.6186310        0.5197010
H       -4.2886520        1.6469010        0.8969510
H       -3.6757740        0.0117420        1.1131570
C       -3.9419830        0.5772320       -0.9542090
H       -4.0346530       -0.4446690       -1.3338840
H       -4.6106490        1.1939700       -1.5635210
N       -2.5536660        0.9764390       -1.2047230
H       -1.8580320        0.2408920       -1.2137270
C       -2.0899360        2.2255930       -1.3936960
N       -2.9284580        3.2730140       -1.5031230
H       -2.5307590        4.1912620       -1.3269370
H       -3.9297600        3.1765890       -1.3780110
N       -0.7805730        2.4203840       -1.5314340
H       -0.4087170        3.3346480       -1.7813770
H       -0.0770780        1.7343830       -1.2155240
H       -6.2906030        1.1973510        2.5258420
N        0.9656970        4.6141600        1.2103940
H        1.3935610        3.8706060        0.6596700
C        0.9488840        5.8526860        0.4657230
H        1.8763240        5.9585960       -0.1085330
H        0.9321380        6.7258410        1.1470600
C       -0.1971510        6.1065400       -0.4857220
O       -1.2291040        5.4567720       -0.5274950
C        4.8476540       -1.0290470        1.6250690
C        4.1490950       -0.6189780        0.4767140
C        3.7288690        0.7236690        0.4147940
C        4.0356960        1.6306530        1.4306880
C        4.7459320        1.2037420        2.5534490
C        5.1435260       -0.1327570        2.6523150
C        3.9429250       -1.5908550       -0.6413530
C        3.1678910       -2.7604380       -0.4795620
C        3.0396480       -3.6726630       -1.5389410
C        3.6760460       -3.4345360       -2.7563400
C        4.4506700       -2.2850900       -2.9327160
C        4.5761340       -1.3814130       -1.8768270
H        3.7124330        2.6614650        1.3238830
H        4.9873510        1.9093720        3.3435080
H        5.6953700       -0.4759080        3.5230380
H        2.4349060       -4.5634240       -1.3952180
H        3.5680600       -4.1529460       -3.5644670
H        4.9563600       -2.0965310       -3.8746600
H        5.1870900       -0.4917530       -1.9993550
H        5.1699150       -2.0633040        1.6969900
O        2.5532560       -2.9700020        0.7173700
H        1.9426900       -3.7354930        0.6627770
S        2.7166540        1.3198750       -1.0058220
O        1.2984300        0.7583800       -0.6074460
O        2.7008120        2.8484670       -0.7781220
H        0.0304290        4.3173560        1.4747220
H       -0.0783280        7.0003110       -1.1341330
O       -5.9082280        3.5174280       -1.2761640
H       -6.3634680        3.7309320       -0.4514510
H       -6.3549230        4.0226520       -1.9674390
O        1.2348490        4.4255250       -2.3636840
H        1.8780980        3.8483330       -1.8691660
H        1.5668220        4.4944820       -3.2661350
O        0.5874350       -4.9967130        0.4819010
H        0.3378730       -5.5789250        1.2097450
H       -0.2314500       -4.5504170        0.1872660
