# Supplementary material for: Desulfination by 2′-hydroxybiphenyl-2-sulfinate desulfinase proceeds via electrophilic aromatic substitution by the cysteine-27 proton
Source: Chem Sci. 2017 May 17;8(7):5078–86. doi: 10.1039/c7sc00496f (PMC6100217; doi:10.1039/c7sc00496f)
Supplement: Supplementary file 1 [file SC-008-C7SC00496F-s001.zip › coord/ts-smd.xyz]

89
HBPS + C27 + H60 + R70 + G73 + S25 transition state (SMD)
H       -5.5541170       -3.6643120        3.6979530
C       -5.3153530       -2.6384530        3.3947500
H       -5.0222980       -2.0771330        4.2897260
C       -4.1921620       -2.6271820        2.3693710
H       -3.9588860       -1.5895870        2.0849170
H       -3.2782230       -3.0515220        2.8159540
O       -4.5849540       -3.3817560        1.2255270
H       -3.9400700       -3.2122760        0.4985640
H       -6.2241630       -2.1840840        2.9840320
H        0.2900630       -1.0614160        4.0034200
C        1.2616250       -0.5733270        3.8659040
H        1.9616760       -1.3223510        3.4833180
C        1.1513750        0.6174390        2.9161480
H        0.4662120        1.3687970        3.3248160
H        2.1263000        1.1087970        2.8100520
S        0.5455190        0.1809770        1.2317800
H        2.1248360       -0.0339390        0.5564650
H        1.6188280       -0.2449480        4.8520630
H       -5.8963480       -1.2813060       -4.0256940
C       -4.8689170       -1.1338690       -3.6760540
H       -4.7821010       -0.1012160       -3.3191360
C       -4.5291480       -2.1392930       -2.5729320
H       -5.2413780       -2.0328690       -1.7447380
H       -4.6694160       -3.1605210       -2.9539750
N       -2.7527670       -2.6591110       -0.8649960
C       -3.1367970       -2.0024420       -2.0248990
C       -1.4836730       -2.3339560       -0.6592980
H       -0.8731960       -2.6463070        0.1738760
N       -1.0284370       -1.4994250       -1.6217710
H       -0.1121180       -1.0502300       -1.6499250
C       -2.0674160       -1.2752770       -2.5025970
H       -1.9530080       -0.6352480       -3.3638930
H       -4.2077790       -1.2469350       -4.5429860
H       -7.1154320        2.1162750        2.7715140
C       -6.0496110        2.3521550        2.6755350
H       -5.5279320        1.8780430        3.5155410
C       -5.4925610        1.8694430        1.3344620
H       -5.6449340        0.7857690        1.2444080
H       -6.0612540        2.3297750        0.5146220
C       -4.0024770        2.1875910        1.1620390
H       -3.8485730        3.2742160        1.2163930
H       -3.4296080        1.7470690        1.9882000
C       -3.4489630        1.6509770       -0.1639980
H       -3.5701830        0.5656020       -0.2063140
H       -4.0015530        2.0647220       -1.0141030
N       -2.0240910        1.9234950       -0.3633680
H       -1.3464620        1.3013470        0.0859680
C       -1.5107400        2.9818240       -0.9952760
N       -2.2946150        4.0143150       -1.3643020
H       -1.9075660        4.7602920       -1.9251660
H       -3.1903280        4.1760160       -0.9281410
N       -0.2108960        3.0107090       -1.2962630
H        0.2602440        3.9030150       -1.4361750
H        0.3539330        2.1663900       -1.2131510
H       -5.9391280        3.4379530        2.7862140
N        2.1679200        4.3322960        0.8526440
H        2.4178370        3.7042060        0.0890460
C        2.4167070        5.7194120        0.5207960
H        3.4867410        5.8743130        0.3135870
H        2.2047380        6.3681840        1.3851540
C        1.6773450        6.3333900       -0.6426810
O        0.8615970        5.7631010       -1.3525530
C        5.0520670       -1.8351240        0.9752000
C        3.8639750       -1.5260760        0.2959910
C        3.3999890       -0.1733070        0.2947290
C        4.1871010        0.8019350        0.9528030
C        5.3607970        0.4740370        1.6248030
C        5.7998950       -0.8542140        1.6311790
C        3.1368410       -2.6448750       -0.3811780
C        2.6440780       -3.7456220        0.3538700
C        2.0153950       -4.8175570       -0.2916110
C        1.8769890       -4.8202110       -1.6799970
C        2.3697310       -3.7502650       -2.4302910
C        2.9889460       -2.6820250       -1.7771510
H        3.8601150        1.8372560        0.9193910
H        5.9345390        1.2464310        2.1298100
H        6.7226580       -1.1261890        2.1360680
H        1.6341080       -5.6478040        0.2994820
H        1.3872280       -5.6579300       -2.1680580
H        2.2776960       -3.7453230       -3.5120860
H        3.3926250       -1.8666610       -2.3682070
H        5.3990390       -2.8644000        0.9832050
O        2.7999330       -3.7346440        1.7145110
H        2.3852970       -4.5241930        2.0938500
S        2.7246060        0.7184350       -1.6446900
O        1.2498800        0.3828660       -1.7521240
O        2.9150410        2.1838720       -1.3496440
H        1.1878900        4.1707880        1.0686450
H        1.9194610        7.3986150       -0.8349980
