# Supplementary material for: Desulfination by 2′-hydroxybiphenyl-2-sulfinate desulfinase proceeds via electrophilic aromatic substitution by the cysteine-27 proton
Source: Chem Sci. 2017 May 17;8(7):5078–86. doi: 10.1039/c7sc00496f (PMC6100217; doi:10.1039/c7sc00496f)
Supplement: Supplementary file 1 [file SC-008-C7SC00496F-s001.zip › coord/ts-wat1.xyz]

92
HBPS + C27 + H60 + R70 + G73 + S25 + H2O transition state
H       -7.0073980       -1.6673050        2.7393080
C       -6.0597340       -2.0346290        3.1474610
H       -6.2782910       -2.8378660        3.8603160
C       -5.1569920       -2.5385820        2.0304470
H       -4.2145750       -2.9176980        2.4575090
H       -5.6422140       -3.3809930        1.5116630
O       -4.9016560       -1.4742040        1.1231860
H       -4.2971170       -1.7956960        0.4130060
H       -5.5794130       -1.2130060        3.6894750
H       -0.3571200       -1.1490210        3.9987510
C        0.7106420       -0.9103630        3.9484380
H        1.2469850       -1.8191300        3.6598180
C        0.9741880        0.2108160        2.9438760
H        0.4549070        1.1276180        3.2434530
H        2.0449050        0.4499310        2.9168680
S        0.4468290       -0.2139070        1.2342760
H        2.1026720       -0.4797980        0.6471080
H        1.0423810       -0.6153350        4.9532670
H       -6.1094980       -0.6495060       -4.2112930
C       -5.0673190       -0.5912720       -3.8805100
H       -4.8835980        0.4263350       -3.5186150
C       -4.7868300       -1.6278040       -2.7875430
H       -5.4629400       -1.4683050       -1.9395820
H       -5.0205070       -2.6316910       -3.1700070
N       -3.0978520       -2.0709230       -0.9857160
C       -3.3791510       -1.6111250       -2.2614810
C       -1.7881480       -1.9476650       -0.8282480
H       -1.2278990       -2.1753090        0.0664030
N       -1.2049120       -1.4312090       -1.9371360
H       -0.2266110       -1.1574340       -2.0111870
C       -2.2064590       -1.2038660       -2.8618020
H       -1.9981220       -0.7863920       -3.8345240
H       -4.4350580       -0.7507970       -4.7614980
H       -7.1450040        2.9066020        2.4473360
C       -6.0549230        3.0112800        2.4389560
H       -5.6779550        2.6183660        3.3904090
C       -5.4357610        2.2705390        1.2510310
H       -5.7048180        1.2081590        1.2858170
H       -5.8549740        2.6701610        0.3162680
C       -3.9070500        2.3876370        1.2106070
H       -3.6189050        3.4500250        1.2457910
H       -3.4721220        1.9234580        2.1042470
C       -3.3258560        1.7100850       -0.0372210
H       -3.5849800        0.6490530       -0.0237200
H       -3.7654890        2.1376400       -0.9461520
N       -1.8679200        1.7845960       -0.1573050
H       -1.2893360        1.0365120        0.2488180
C       -1.1859580        2.7835890       -0.7166640
N       -1.7903760        3.9704990       -0.9957020
H       -1.1925870        4.7181760       -1.3252290
H       -2.5767360        4.2498020       -0.4292720
N        0.0860750        2.6171920       -1.0655600
H        0.6827070        3.4327870       -1.1627480
H        0.5183760        1.6929520       -1.0427740
H       -5.8243660        4.0834210        2.4079310
N        2.4900370        3.8625530        1.1930680
H        2.6258090        3.1426270        0.4861600
C        2.8923890        5.1666560        0.7183890
H        3.9177480        5.1179210        0.3273520
H        2.9283020        5.8899850        1.5507590
C        2.0767040        5.8306660       -0.3680290
O        1.0592830        5.3806090       -0.8733110
C        4.7497730       -2.5873960        1.1608020
C        3.6329930       -2.1183970        0.4618190
C        3.3316490       -0.7226290        0.4867350
C        4.1961690        0.1401130        1.2023060
C        5.3013970       -0.3468810        1.8938630
C        5.5843470       -1.7160260        1.8676730
C        2.7651760       -3.1023520       -0.2547610
C        1.9501250       -3.9993400        0.4639160
C        1.1482350       -4.9298610       -0.2065090
C        1.1576490       -4.9913870       -1.6003120
C        1.9738100       -4.1262980       -2.3308050
C        2.7632820       -3.1941650       -1.6534130
H        3.9910800        1.2067270        1.1949700
H        5.9431680        0.3363820        2.4428810
H        6.4517830       -2.1067120        2.3920130
H        0.5165370       -5.6055220        0.3666760
H        0.5288810       -5.7162660       -2.1087330
H        1.9962460       -4.1731170       -3.4149610
H        3.4061540       -2.5275810       -2.2201340
H        4.9649310       -3.6521550        1.1528430
O        1.9805100       -3.9306630        1.8319460
H        1.3153920       -4.5258520        2.2018000
S        2.8798370        0.2501850       -1.4802000
O        1.4040040        0.0179050       -1.7016860
O        3.1350120        1.6960910       -1.1072240
H        1.5165430        3.8399790        1.4796790
H        2.4548360        6.8223940       -0.6937690
O        4.3378920        4.1140420       -1.9077620
H        4.0258840        3.2007510       -1.7540050
H        4.9929310        4.0570190       -2.6125630
