# Supplementary material for: Desulfination by 2′-hydroxybiphenyl-2-sulfinate desulfinase proceeds via electrophilic aromatic substitution by the cysteine-27 proton
Source: Chem Sci. 2017 May 17;8(7):5078–86. doi: 10.1039/c7sc00496f (PMC6100217; doi:10.1039/c7sc00496f)
Supplement: Supplementary file 1 [file SC-008-C7SC00496F-s001.zip › coord/ts-wat2.xyz]

95
HBPS + C27 + H60 + R70 + G73 + S25 + 2H2O transition state
H       -6.2786650       -2.9705710        3.2115270
C       -5.2332390       -3.2649840        3.3526140
H       -5.2072500       -4.1539710        3.9928160
C       -4.5734440       -3.5548980        2.0087940
H       -3.5270470       -3.8598460        2.1682200
H       -5.0871350       -4.3973650        1.5182620
O       -4.6345310       -2.3902740        1.1928100
H       -4.1231710       -2.5427400        0.3660210
H       -4.7144320       -2.4501930        3.8686240
H        0.3213500       -1.5234630        3.9758180
C        1.2606320       -0.9660840        3.8894830
H        2.0176940       -1.6443040        3.4865120
C        1.0872130        0.2541220        2.9859240
H        0.3298240        0.9336700        3.3917000
H        2.0232790        0.8234870        2.9343550
S        0.5846200       -0.1697530        1.2676890
H        2.2562910       -0.2370960        0.6787270
H        1.5692680       -0.6583660        4.8980260
H       -5.6768020       -1.8752580       -4.3116720
C       -4.8298130       -1.5821800       -3.6805890
H       -5.2292540       -1.1327100       -2.7652920
C       -3.9433560       -2.7983390       -3.3502660
H       -4.5457010       -3.5635370       -2.8476700
H       -3.5827010       -3.2441510       -4.2853970
N       -2.8328760       -2.5212480       -1.0922620
C       -2.7684090       -2.4672910       -2.4755470
C       -1.6391530       -2.1394660       -0.6566540
H       -1.3287100       -2.0563720        0.3749370
N       -0.8091250       -1.8364230       -1.6849690
H        0.1255420       -1.4386900       -1.6058690
C       -1.5129540       -2.0388490       -2.8516410
H       -1.0719320       -1.8669200       -3.8216770
H       -4.2580440       -0.8138790       -4.2123800
H       -7.2153510        1.4511970        2.8103730
C       -6.1530300        1.7098720        2.7459870
H       -5.6513310        1.2638210        3.6122140
C       -5.5355610        1.2121450        1.4354470
H       -5.6546550        0.1247860        1.3588260
H       -6.0813630        1.6478500        0.5851080
C       -4.0457830        1.5551870        1.3105700
H       -3.8875440        2.6315850        1.4685170
H       -3.4819540        1.0384320        2.0969250
C       -3.4829540        1.1458620       -0.0562850
H       -3.6080160        0.0689730       -0.1987950
H       -4.0337430        1.6413200       -0.8628590
N       -2.0597600        1.4354810       -0.2266380
H       -1.3754670        0.8011600        0.1981310
C       -1.5384980        2.5359630       -0.7772880
N       -2.3010880        3.6102980       -1.0742040
H       -1.8308220        4.4206720       -1.4531580
H       -3.2161430        3.7617190       -0.6628170
N       -0.2422490        2.5631460       -1.0874360
H        0.2251740        3.4595970       -1.1857960
H        0.3264000        1.7209380       -1.0195200
H       -6.0684930        2.8002370        2.8471400
N        1.9181390        4.1047410        1.1739520
H        2.1647240        3.3974340        0.4843800
C        2.1850710        5.4409810        0.6928710
H        3.2259120        5.5080560        0.3467500
H        2.0994440        6.1743090        1.5126870
C        1.3492870        5.9915290       -0.4406090
O        0.4265550        5.4156880       -0.9962560
C        5.2183600       -1.9072470        1.1588300
C        4.0352310       -1.6201290        0.4704870
C        3.5111400       -0.2930800        0.5092670
C        4.2316990        0.6948060        1.2215410
C        5.4063710        0.3890660        1.9025630
C        5.9055880       -0.9167850        1.8676720
C        3.3407910       -2.7238220       -0.2625120
C        2.6466400       -3.7297750        0.4374350
C        2.0092090       -4.7688760       -0.2497940
C        2.0676380       -4.8303390       -1.6422700
C        2.7698740       -3.8564900       -2.3542160
C        3.3947240       -2.8177490       -1.6600740
H        3.8557060        1.7139800        1.2226750
H        5.9344230        1.1643460        2.4506360
H        6.8279830       -1.1652030        2.3849190
H        1.4673680       -5.5288970        0.3094490
H        1.5663710       -5.6400560       -2.1642440
H        2.8307850       -3.9013130       -3.4370300
H        3.9481900       -2.0637900       -2.2116160
H        5.6041310       -2.9227060        1.1393720
O        2.6316270       -3.6566190        1.8053400
H        2.0298700       -4.3237350        2.1605570
S        2.8819690        0.5830290       -1.4545830
O        1.4638620        0.1068460       -1.6485870
O        2.9032390        2.0544000       -1.0954450
H        0.9427200        3.9712700        1.4212760
H        1.6179850        7.0218510       -0.7565180
O       -5.0345030        4.5436150       -0.3526260
H       -5.6338550        4.7717860       -1.0744990
H       -5.5894460        4.4141060        0.4270780
O        3.9982600        4.5582960       -1.7820970
H        3.7308330        3.6266350       -1.6554680
H        4.7253350        4.5430270       -2.4146280
