# Supplementary material for: Desulfination by 2′-hydroxybiphenyl-2-sulfinate desulfinase proceeds via electrophilic aromatic substitution by the cysteine-27 proton
Source: Chem Sci. 2017 May 17;8(7):5078–86. doi: 10.1039/c7sc00496f (PMC6100217; doi:10.1039/c7sc00496f)
Supplement: Supplementary file 1 [file SC-008-C7SC00496F-s001.zip › coord/ts-wat3.xyz]

98
HBPS + C27 + H60 + R70 + G73 + S25 + 3H2O transition state
H       -6.4216370       -3.1511950        2.6895380
C       -5.4670440       -2.9913090        3.2013300
H       -5.3940610       -3.7016770        4.0322730
C       -4.3053520       -3.1784550        2.2347640
H       -3.3522450       -3.0281320        2.7665070
H       -4.3141320       -4.2120260        1.8490460
O       -4.4323000       -2.2481350        1.1653190
H       -3.6912820       -2.3787710        0.5358570
H       -5.4641420       -1.9767100        3.6126990
H       -0.0426710       -1.0826590        4.2264550
C        0.9771540       -0.6892660        4.1587200
H        1.6167180       -1.4893560        3.7745410
C        1.0305270        0.5375170        3.2470820
H        0.3933880        1.3399530        3.6343110
H        2.0502000        0.9390610        3.2190500
S        0.5025750        0.2006830        1.5186980
H        2.1761950       -0.2473360        0.9106990
H        1.3145780       -0.4312870        5.1718710
H       -5.4329010       -2.0346220       -4.2255590
C       -4.4641180       -1.6869490       -3.8522940
H       -4.5816470       -0.6513320       -3.5158150
C       -3.9687740       -2.5864980       -2.7113310
H       -4.7073250       -2.6008450       -1.9012840
H       -3.8954260       -3.6231230       -3.0698740
N       -2.2808320       -2.4690710       -0.8317940
C       -2.6502820       -2.1546800       -2.1348860
C       -1.0846550       -1.9141980       -0.6474470
H       -0.5105410       -1.9247010        0.2682820
N       -0.6629040       -1.2757590       -1.7569980
H        0.2216470       -0.7697790       -1.8295720
C       -1.6463770       -1.4115240       -2.7153410
H       -1.5469720       -0.9786120       -3.6981740
H       -3.7679050       -1.6881060       -4.6983480
H       -7.3325500        1.5999350        2.2514540
C       -6.2937130        1.9472800        2.2578540
H       -5.8482520        1.6386420        3.2107260
C       -5.5077340        1.3803570        1.0733720
H       -5.5314580        0.2841410        1.1002080
H       -5.9966190        1.6815660        0.1349150
C       -4.0478520        1.8481900        1.0560580
H       -4.0070640        2.9456160        1.0703260
H       -3.5352290        1.4978740        1.9607260
C       -3.3014300        1.3187200       -0.1731090
H       -3.3267900        0.2253370       -0.1743860
H       -3.7910390        1.6517230       -1.0948420
N       -1.8948490        1.7120470       -0.2355640
H       -1.2136990        1.1868500        0.3305210
C       -1.3942140        2.7329120       -0.9338340
N       -2.1940560        3.7038670       -1.4322670
H       -1.7587170        4.4240040       -1.9902990
H       -3.0951540        3.9325640       -1.0261750
N       -0.0871450        2.7839340       -1.1921830
H        0.3566780        3.6903970       -1.3357070
H        0.5081980        1.9717880       -1.0220820
H       -6.3082750        3.0444040        2.2415460
N        1.7387680        4.2798060        1.2455990
H        2.1087960        3.4805170        0.7351920
C        2.2159330        5.5351650        0.7171190
H        3.3080880        5.4988610        0.6055840
H        2.0265870        6.3558860        1.4320060
C        1.6955990        6.0422150       -0.6081330
O        0.8321550        5.5199610       -1.2968670
C        4.7910770       -2.4286110        1.3348970
C        3.7455930       -1.8768990        0.5870290
C        3.3832080       -0.5124220        0.8105820
C        4.1603320        0.2539480        1.7151530
C        5.2013380       -0.3126740        2.4420070
C        5.5086590       -1.6657220        2.2626020
C        3.1366100       -2.7140320       -0.4983900
C        2.0285590       -3.5625530       -0.2966990
C        1.5586400       -4.3657150       -1.3493580
C        2.1794700       -4.3340000       -2.5967830
C        3.2850740       -3.5078700       -2.8109500
C        3.7522480       -2.7159060       -1.7606280
H        3.9301470        1.3103200        1.8230080
H        5.7736280        0.2927810        3.1392410
H        6.3204850       -2.1217650        2.8222080
H        0.7072300       -5.0160990       -1.1725390
H        1.8001810       -4.9628680       -3.3975790
H        3.7817750       -3.4832340       -3.7759480
H        4.6215390       -2.0817660       -1.9125990
H        5.0560170       -3.4697690        1.1730880
O        1.4463000       -3.5902610        0.9324040
H        0.6080710       -4.0975610        0.8988170
S        3.0955180        0.6589990       -1.0827040
O        1.6500970        0.4299390       -1.4624930
O        3.2845420        2.0627840       -0.5554600
H        0.7267110        4.2127180        1.2488170
H        2.1473600        7.0009660       -0.9391590
O       -4.7789850        4.9868690       -0.7525540
H       -5.6484220        4.7846370       -1.1208050
H       -4.9236160        5.6602830       -0.0758740
O        4.4692570        4.5162120       -1.2948730
H        4.1655960        3.6042150       -1.1172670
H        5.3234000        4.4309910       -1.7333370
O       -1.1292180       -4.8025010        0.6204780
H       -1.6507750       -5.1345150        1.3610440
H       -1.7006590       -4.1679300        0.1392430
