# Supplementary material for: Desulfination by 2′-hydroxybiphenyl-2-sulfinate desulfinase proceeds via electrophilic aromatic substitution by the cysteine-27 proton
Source: Chem Sci. 2017 May 17;8(7):5078–86. doi: 10.1039/c7sc00496f (PMC6100217; doi:10.1039/c7sc00496f)
Supplement: Supplementary file 1 [file SC-008-C7SC00496F-s001.zip › coord/wb97xd-reactant.xyz]

89
HBPS + C27 + H60 + R70 + G73 + S25 reactant (w-B97XD)
H       -4.9818340       -3.1427810        2.8128140
C       -5.1671970       -2.2659990        3.4417440
H       -4.8214810       -2.4879640        4.4579020
C       -4.4540990       -1.0433110        2.8797950
H       -4.6270320       -0.1841510        3.5404060
H       -3.3667850       -1.2139080        2.8606330
O       -4.9226240       -0.6968160        1.5946750
H       -4.3318040       -1.1130530        0.9335820
H       -6.2465850       -2.0908280        3.4708260
H        0.5790240       -0.8840940        4.3719560
C        1.5552140       -0.7353540        3.8996010
H        1.6802110       -1.4880170        3.1173310
C        1.6728710        0.6719630        3.3214000
H        1.5222120        1.4247810        4.1002980
H        2.6640150        0.8374810        2.8945000
S        0.4367600        1.0825810        2.0292780
H        1.0293840        0.4722080        0.9771630
H        2.3336710       -0.8916130        4.6549770
H       -5.3815840       -1.9390630       -4.1656120
C       -4.3927420       -1.7466470       -3.7410240
H       -4.1337840       -0.7016050       -3.9411820
C       -4.3841540       -2.0379360       -2.2395680
H       -5.1471450       -1.4330100       -1.7355930
H       -4.6686350       -3.0826180       -2.0634790
N       -2.9703090       -1.6151010       -0.2114950
C       -3.0659250       -1.7659770       -1.5784950
C       -1.6969970       -1.3627900        0.0397040
H       -1.2692170       -1.1375930        1.0078770
N       -0.9623620       -1.3465870       -1.0929890
H        0.0384010       -1.0819790       -1.1594370
C       -1.8204170       -1.6018110       -2.1361360
H       -1.4748990       -1.6404360       -3.1571490
H       -3.6743920       -2.3781720       -4.2740630
H       -6.4988470        2.7851780        2.1938370
C       -5.4239250        2.6318400        2.0603470
H       -5.1280170        1.7807530        2.6784950
C       -5.0806070        2.3594320        0.6002890
H       -5.6153810        1.4611350        0.2735170
H       -5.4228360        3.1952010       -0.0271680
C       -3.5837310        2.1434750        0.3982210
H       -3.0257740        3.0200650        0.7565960
H       -3.2548770        1.2922330        1.0037290
C       -3.2409840        1.8648490       -1.0638230
H       -3.6897460        0.9186110       -1.3749740
H       -3.6556680        2.6357600       -1.7268220
N       -1.8115420        1.7434630       -1.3152250
H       -1.4088440        0.8156260       -1.2851720
C       -0.9501640        2.7618820       -1.3882910
N       -1.3995920        4.0335700       -1.3827360
H       -0.7133690        4.7757290       -1.3480240
H       -2.3378730        4.2382430       -1.0870670
N        0.3419580        2.5267870       -1.5350730
H        0.9849140        3.3063150       -1.4686760
H        0.7283170        1.5718620       -1.4292390
H       -4.9067540        3.5240870        2.4323620
N        3.0021060        3.6631270        0.3561710
H        3.0610070        2.8930530       -0.3135100
C        3.3695930        4.9399350       -0.1774870
H        4.2743330        4.8391910       -0.7939800
H        3.6625400        5.6409070        0.6238010
C        2.3749080        5.7075290       -1.0095460
O        1.2547730        5.3293560       -1.2951220
C        3.9228320       -2.4554070        1.5776110
C        3.3416370       -1.9959580        0.3924360
C        3.5889300       -0.6720720        0.0010150
C        4.4132700        0.1549550        0.7562280
C        4.9892920       -0.3217610        1.9313490
C        4.7404100       -1.6285710        2.3425190
C        2.5048650       -2.9217660       -0.4256310
C        1.2863600       -3.4161570        0.0586180
C        0.5075420       -4.2763700       -0.7146440
C        0.9379210       -4.6572720       -1.9807960
C        2.1504410       -4.1859070       -2.4764070
C        2.9201150       -3.3277210       -1.6963290
H        4.5813040        1.1729600        0.4184850
H        5.6274360        0.3275960        2.5228870
H        5.1844420       -2.0081170        3.2576480
H       -0.4482430       -4.6274100       -0.3325720
H        0.3206380       -5.3217110       -2.5771520
H        2.4957770       -4.4820780       -3.4610520
H        3.8673190       -2.9553590       -2.0743800
H        3.7280480       -3.4749330        1.8964790
O        0.8830460       -3.0044800        1.2950350
H        0.0180990       -3.3755050        1.4937520
S        2.8443130        0.0039260       -1.5329460
O        1.3371650       -0.0017930       -1.1136660
O        3.3271250        1.4399530       -1.5488240
H        2.1081700        3.6480500        0.8325880
H        2.7157320        6.7058390       -1.3529830
