# Supplementary material for: Desulfination by 2′-hydroxybiphenyl-2-sulfinate desulfinase proceeds via electrophilic aromatic substitution by the cysteine-27 proton
Source: Chem Sci. 2017 May 17;8(7):5078–86. doi: 10.1039/c7sc00496f (PMC6100217; doi:10.1039/c7sc00496f)
Supplement: Supplementary file 1 [file SC-008-C7SC00496F-s001.zip › coord/wb97xd-ts.xyz]

89
HBPS + C27 + H60 + R70 + G73 + S25 transition state (w-B97XD)
H       -5.9360300       -2.8453020        3.4776890
C       -5.1386030       -2.1488340        3.7522090
H       -4.5898480       -2.5588320        4.6062270
C       -4.2018680       -1.9242300        2.5757320
H       -3.3789730       -1.2570760        2.8820900
H       -3.7490730       -2.8791600        2.2737210
O       -4.9173020       -1.3570700        1.4932850
H       -4.4435430       -1.5914960        0.6712070
H       -5.6000540       -1.2044720        4.0576150
H        0.6333620       -1.0293300        3.8688820
C        1.5619120       -0.4616050        3.7586410
H        2.2850330       -1.0995590        3.2422680
C        1.3257040        0.8394060        2.9924690
H        0.6658670        1.5011890        3.5617850
H        2.2768800        1.3708990        2.8677130
S        0.5649020        0.6275970        1.3373270
H        2.1836440        0.0855630        0.6335260
H        1.9572760       -0.2448660        4.7580990
H       -5.7021670       -1.8871420       -4.0825080
C       -4.8888600       -1.5053870       -3.4578120
H       -5.3305580       -0.8904520       -2.6668460
C       -4.0732120       -2.6557130       -2.8561730
H       -4.7286430       -3.2991880       -2.2604990
H       -3.6676830       -3.2745000       -3.6641050
N       -3.1090590       -1.9439260       -0.6372990
C       -2.9443510       -2.1986230       -1.9834380
C       -1.9218620       -1.5818640       -0.1839330
H       -1.6721910       -1.3234330        0.8356450
N       -1.0055800       -1.5611500       -1.1784520
H       -0.0223450       -1.3107000       -1.1028080
C       -1.6379500       -1.9586630       -2.3296460
H       -1.1112940       -2.0457610       -3.2668990
H       -4.2553470       -0.8599000       -4.0746580
H       -6.6831130        2.8033930        2.6625340
C       -5.6068500        2.7610340        2.4727100
H       -5.1483460        2.1795270        3.2795060
C       -5.3125010        2.1268220        1.1129800
H       -5.7407220        1.1188450        1.0748270
H       -5.8013950        2.7194930        0.3266800
C       -3.8147840        2.0252240        0.8172990
H       -3.3235900        2.9846440        1.0357810
H       -3.3502310        1.2855020        1.4788190
C       -3.5580110        1.6159920       -0.6348760
H       -3.9734750        0.6211350       -0.8129790
H       -4.0587770        2.2988600       -1.3327640
N       -2.1465080        1.5373970       -0.9955590
H       -1.6928860        0.6387690       -0.8845650
C       -1.3548230        2.5695180       -1.2748550
N       -1.8446080        3.8268610       -1.2720740
H       -1.1895680        4.5853540       -1.4102030
H       -2.6913080        4.0273590       -0.7678630
N       -0.0940870        2.3753270       -1.6455020
H        0.5451880        3.1601480       -1.5994790
H        0.3306260        1.4475560       -1.5977580
H       -5.2133130        3.7824840        2.5298370
N        2.7792460        4.0303230        0.2791400
H        2.8230960        3.2636830       -0.3893130
C        2.9492850        5.3154160       -0.3430600
H        3.8584550        5.3172100       -0.9605420
H        3.1232410        6.0988810        0.4117780
C        1.8313120        5.8323950       -1.2153820
O        0.7980170        5.2347840       -1.4474130
C        4.8112440       -2.0242150        1.3306450
C        3.6573250       -1.6407350        0.6461170
C        3.3451340       -0.2619400        0.5496900
C        4.2151680        0.6837120        1.1256730
C        5.3541600        0.2835980        1.8092980
C        5.6482220       -1.0757970        1.9164330
C        2.8688360       -2.6887720       -0.0636140
C        1.5537980       -3.0554140        0.2750700
C        0.9241320       -4.0948700       -0.4183790
C        1.5716890       -4.7624960       -1.4483360
C        2.8706680       -4.4020760       -1.8032930
C        3.5030150       -3.3793490       -1.1071590
H        3.9773720        1.7409140        1.0286010
H        6.0095640        1.0231750        2.2582410
H        6.5361610       -1.4004610        2.4502540
H       -0.0890290       -4.3529440       -0.1280780
H        1.0598960       -5.5616780       -1.9757970
H        3.3869200       -4.9125090       -2.6096200
H        4.5182020       -3.0941630       -1.3702260
H        5.0517310       -3.0806510        1.4055840
O        0.8570470       -2.5042980        1.2984720
H        0.8897810       -1.5177780        1.3199420
S        2.8417600        0.2340350       -1.5741980
O        1.3938650       -0.1214770       -1.6718300
O        3.0370910        1.7028450       -1.5891840
H        1.9049510        3.9513700        0.7871790
H        1.9865100        6.8420000       -1.6470490
